# Supplementary material for: Protective Efficacy of Decreasing Antigen Doses of a Chlamydia abortus Subcellular Vaccine Against Ovine Enzootic Abortion in a Pregnant Sheep Challenge Model
Source: Vaccines (Basel). 2025 Jan 18;13(1):89. doi: 10.3390/vaccines13010089 (PMC11768554; doi:10.3390/vaccines13010089)
Supplement: Supplementary file 1 [file vaccines-13-00089-s001.zip › Table S1.xlsx]

## Sheet: Group 1
Group 1: 1 x 20 μg COMC
Ewe No	Lambed or died/ dead/euthanised (no OEA) (No)	Aborted or died (OEA evident) (No)	Lambed (L)/ Aborted (A)		Length of gestation	Macroscopic examination of placenta(s)				Placental smear (mZN)				qPCR (genomes/uL)	Comments
						P1	P2	P3		P1	P2	P3		VS
2483		3	A		134	90 (most)	80	100		+++	+++	++		3530000
	0	3	1		134
574	1		L		144	0				-				7.95
581	2		L		144	0	0			-	-			269.96
917	1		L		144	NF				NA				3428
2473	1		L		145	0				-				26.56
2482	2		L		141	20	5			++	+++			354011
2485	1		L		143	0				-				16.97
3170	2		L		143	0	0			-	-			92.93	Female found dead. No evidence of EAE
3571	1		L		142	0				-				76.6
3581	2		L		143	0	0			-	-			28216.9
3582	1		L		146	0				+				945.7
3636	2		L		147	0	0			-	-			1088.63
4688	1		L		143	0				-				14.42
4718	2		L		144	0	0			-	-			54.4
5301	1		L		144	0				-				20.71
5320	2		L		143	0	0			-	-			287.91
5359	2		L		144	1	0			+++	++			26.44
5383	1		L		143	0				-				1357.87
5425	2		L		150	0	0			-	-			58.75
	27	0	18		144.056								Geomean	226.154
													GeoSEM	1.9612
NF, not found; NA, not applicable; VS, vaginal swab

## Sheet: Group 2
Group 2: 1 x 14 μg COMC
Ewe No	Lambed or died/ dead/euthanised (no OEA) (No)	Aborted or died (OEA evident) (No)	Lambed (L)/ Aborted (A)		Length of gestation	Macroscopic examination of placenta(s)				Placental smear (mZN)				qPCR (genomes/uL)	Comments
						P1	P2	P3		P1	P2	P3		VS
5437	2		L		143	0	0			-	-			182
5472	2		L		149	0	0			+	+			25339.3
5479	2		L		142	0	0			-	-			176.21
5481	2		L		141	0	0			-	-			176688
5482	1		L		150	0				-				53.05
5488	1		L		145	0				-				1856.69
5497	2		L		141	0	0			++	+			614826
5500	1		L		143	0				-				26.17
5526	1		L		143	0				-				191.91
5889	2		L		141	0	NF			++++	NA			5500000
5896	2		L		149	0	0			-	-			138.63
6015	2		L		145	0	0			-	-			285.99
6032	1		L		147	0				-				85.2
6033	2		L		144	0	0			-	-			92.41
6037	2		L		145	5	5			++	+++			2450000
6038	2		L		144	0	5			-	++			8280.15
6043	2		L		151	0	0			-	-			69.11
6050	1		L		145	0				-				96.84
6051	2		L		147	0	0			-	-			116.76
	32	0	19		145								Geomean	1451.58
													GeoSEM	2.47427
NF, not found; NA, not applicable; VS, vaginal swab

## Sheet: Group 3
Group 3: 1 x 10 μg COMC
Ewe No	Lambed or died/ dead/euthanised (no OEA) (No)	Aborted or died (OEA evident) (No)	Lambed (L)/ Aborted (A)		Length of gestation	Macroscopic examination of placenta(s)				Placental smear (mZN)				qPCR (genomes/uL)	Comments
						P1	P2	P3		P1	P2	P3		VS
471	2		L		149	0	0			-	-			65
571	2		L		144	0	0			-	-			38.28
577	2		L		147	0	0			-	-			199.88
584	2		L		144	0	0			-	-			699.81
619	2		L		137	0	0			-	-			294.4	M found dead; F born weak and euthanised. No evidence of EAE
633	2		L		144	0	0			-	-			134.81
665	1		L		145	0				-				113.58
901	2		L		143	0	0			-	-			6340.18
902	1		L		145	0				-				85.37
904	2		L		145	0	0			-	-			269.72
908	1		L		145	0				-				86
6063	1		L		145	5				+++				5105.19
6070	1		L		146	0				-				343.75
6076	2		L		144	0	0			-	-			2622.51
6097	2		L		145	0	NF			-	NA			1206.79
6173	1		L		141	0				-				48.92
6297	1		L		144	0				-				74.57
6350	1		L		146	20				++				5480000
13817	1		L		142	0				-				295.83
13983	1		L		144	0				-				239.54
17781	2		L		145	0	0			-	-			108.16
	32	0	21		144.286								Geomean	426.315
													GeoSEM	1.76735
NF, not found; NA, not applicable; VS, vaginal swab; M, male; F, female

## Sheet: Group 4
Group 4: 1 x 7 μg COMC
Ewe No	Lambed or died/ dead/euthanised (no OEA) (No)	Aborted or died (OEA evident) (No)	Lambed (L)/ Aborted (A)		Length of gestation	Macroscopic examination of placenta(s)				Placental smear (mZN)				qPCR (genomes/uL)	Comments
						P1	P2	P3		P1	P2	P3		VS
916		2	A		136	100	100			++	++			2890000
	0	2	1		136
903	1		L		146	0				-				382883
911	1		L		141	0				-				38.28
912	2		L		144	0	0			-	-			21.92
914	2		L		151	0	0			-	-			59858.6
2275	1		L		146	0				-				325.37
5323	2		L		143	0	0			-	-			1553.84
6072	2		L		143	0	0			-	-			467.5
6074	2		L		146	0	0			-	-			372.48
6351	1		L		145	0				-				127.61
6373	2		L		144	0	0			-	-			200.52
6374	2		L		143	0	0			-	-			96.55
9713	1		L		149	0				-				111.42
9714	1		L		144	0				-				220.99
13812	2		L		142	0	0			-	-			215.51
13821	2		L		144	0	0			-	-			59.55
13823	1		L		142	0				-				7.98
13824	2		L		143	0	0			-	-			17.65
13825	2		L		143	0	0			-	-			5.01
13826	2		L		142	0	0			-	-			21.67
	31	0	19		144.263								Geomean	190.214
													GeoSEM	1.89655
VS, vaginal swab

## Sheet: Group 5
Group 5: 1 x 5 μg COMC
Ewe No	Lambed or died/ dead/euthanised (no OEA) (No)	Aborted or died (OEA evident) (No)	Lambed (L)/ Aborted (A)		Length of gestation	Macroscopic examination of placenta(s)				Placental smear (mZN)				qPCR (genomes/uL)	Comments
						P1	P2	P3		P1	P2	P3		VS
17713		1	A		139	60				+++				6010000
17374	1	1	A		140	15	0			+++	-			3190000	M died outwith 48 h; F born weak, died within 48 h
	1	2	2		139.5								Geomean	4.37857e+06
													GeoSEM	1.37259
13827	2		L		144	0	0			-	-			139.99
13833	1		L		146	0				-				77.39
13839	1		L		146	0				-				173.36
13843	2		L		150	0	0			-	-			115.14
13858	2		L		137	5	5			+++	+++			835659
13976	1		L		146	0				-	-			301.46
13988	2		L		150	25	0			++	-			50415.6
13989	2		L		146	0	0			-	-			48.78
17217	1		L		143	0				-				68.71	M died due to dystocia. No evidence of EAE
17220	2		L		149	0	0			-	-			82.52
17292	1		L		144	0				-				31.07
17569	1		L		145	0				-				176.03
17676	2		L		140	10	0			++	-			7873.51
17683	2		L		146	0	0			-	-			153.23
17689	1		L		143	0				-				110.4
17699	2		L		143	0	0			-	-			1849.49
	25	0	16		144.875								Geomean	422.308
													GeoSEM	2.02178
VS, vaginal swab; M, male; F, female.

## Sheet: Group 6
Group 6: 1 x 3 μg COMC
Ewe No	Lambed or died/ dead/euthanised (no OEA) (No)	Aborted or died (OEA evident) (No)	Lambed (L)/ Aborted (A)		Length of gestation	Macroscopic examination of placenta(s)				Placental smear (mZN)				qPCR (genomes/uL)	Comments
						P1	P2	P3		P1	P2	P3		VS
5318		2	A		132	95	NF			++++	NA			5340000
	0	2	1		132
2433	1		L		148	0				-				136.43
2476	2		L		144	0	0			-	-			18.15
2486	2		L		146	0	0			-	-			9.34
2488	1		L		145	40				++				1020000
3576	1		L		145	0				-				231.94
3577	2		L		151	0	0			-	++			11783.1
3586	2		L		146	0	0			-	-			366.48
3639	2		L		147	0	0			-	-			57.95
3643	1		L		146	0				-				437.19
4719	1		L		145	0				-				60.93
4998	2		L		141	0	0			-	-			137.5	F died due to dystocia. No evidence of EAE
17717	1		L		148	0				-				250.34
17772	2		L		144	0	0			-	-			543.39
17773	1		L		142	0				-				38.45
17782	1		L		148	0				-				103.44
17784	2		L		138	NF	10			NA	+++			4090000
17789	2		L		144	0	0			+	-			157499
	26	0	17		145.176								Geomean	688.326
													GeoSEM	2.50871
NF, not found; NA, not applicable; VS, vaginal swab; F, female.

## Sheet: Group 7
Group 7: 1 x 2.5 μg COMC
Ewe No	Lambed or died/ dead/euthanised (no OEA) (No)	Aborted or died (OEA evident) (No)	Lambed (L)/ Aborted (A)		Length of gestation	Macroscopic examination of placenta(s)				Placental smear (mZN)				qPCR (genomes/uL)	Comments
						P1	P2	P3		P1	P2	P3		VS
5329		2	A		136	90	80			+++	+++			14400000
5426	1	2	A		150	1	50	50		++	+++	++		156364
5442	2	1	A		145	25	0	0		+++	+	+		4460000
	3	5	3		143.667								Geomean	2.15747e+06
													GeoSEM	3.87742
5319	2		L		146	0	0			-	-			100.11
5331	1		L		144	0				-				1171.64
5339	1		L		145	0				-				503.64
5348	2		L		150	0	0			-	-			412.66
5354	1		L		138	0				-				187.01
5356	1		L		145	0				-				166.53
5365	2		L		138	1	60			+++	+++			3750000
5377	2		L		143	0	0			+	-			1255.29
5409	2		L		146	0	0			-	-			159.44
5415	1		L		145	NF				NA				122.49
5420	1		L		144	0				-				390.52
5421	2		L		142	0	0			+	++			1020000
5424	2		L		144	0	0			-	+			243.8
5433	2		L		143	0	15			-	+++			158139
5446	1		L		143	0				-				463.08
5460	2		L		146	0	0			-	-			61.76
5474	1		L		142	0				-				711.02
5487	2		L		143	0	0			-	-			78.81
	28	0	18		143.722								Geomean	1030.51
													GeoSEM	2.15122
NF, not found; NA, not applicable; VS, vaginal swab

## Sheet: Group 8
Group 8: challenge control
Ewe No	Lambed or died/ dead/euthanised (no OEA) (No)	Aborted or died (OEA evident) (No)	Lambed (L)/ Aborted (A)		Length of gestation	Macroscopic examination of placenta(s)				Placental smear (mZN)				qPCR (genomes/uL)	Comments
						P1	P2	P3		P1	P2	P3		VS
5496		2	A		132	75	100			++++	+++			11100000
5898	1	1	A		147	100	0			++++	+			3830000
6067		2	A		129	100	100			+++	+++			1570000
6071	1	1	A		142	90	99			+++	++++			7330000
6104	1	1	A		136	25	70			++++	++			729281
6303		2	A		132	75	50			++++	++			19200000
	3	9	6		136.333								Geomean	4.358e+06
													GeoSEM	1.65412
5498	2		L		135	50	60			++	++			1540000
5507	1		L		138	50				++++				9740000
5899	2		L		145	0	0			-	-			1580.41
6013	1		L		142	5				++				1350000
6029	2		L		140	80	1			+++	++			2810000
6046	2		L		141	0	NF			-	NA			792.33
6049	2		L		145	0	0			-	-			282.82
6056	2		L		145	15	60			++	+++			4910000
6065	2		L		144	0	0			-	-			406.48	F died due to dystocia. No evidence of EAE
6066	2		L		149	25	1			+++	+			74925.1
6083	1		L		145	0				+				10165.2
6099	2		L		143	1	0			++++	++			1540000
	21	0	12		142.667								Geomean	77530.8
													GeoSEM	3.20293
NF, not found; NA, not applicable; VS, vaginal swab; F, female.

## Sheet: Group 9
Group 9: negative controls
Ewe No	Lambed (No)	Aborted (No)	Lambed (L)/ Aborted (A)		Length of gestation	Macroscopic examination of placenta(s)				Placental smear (mZN)				qPCR (genomes/uL)	Comments
						P1	P2	P3		P1	P2	P3		VS
6082	1		L		149	0				-				40
6091	1		L		145	NF				NA				27.18
6094	1		L		148	0				-				20.15
6098	1		L		147	0				-				15.92
6102	1		L		147	0				-				16.49
6252	1		L		147	0				-				29.24
	6		6		147.167								Geomean	23.4939
													GeoSEM	1.15892
NF, not found; NA, not applicable; VS, vaginal swab
