# Supplementary material for: Protective Efficacy of Decreasing Antigen Doses of a Chlamydia abortus Subcellular Vaccine Against Ovine Enzootic Abortion in a Pregnant Sheep Challenge Model
Source: Vaccines (Basel). 2025 Jan 18;13(1):89. doi: 10.3390/vaccines13010089 (PMC11768554; doi:10.3390/vaccines13010089)
Supplement: Supplementary file 1 [file vaccines-13-00089-s001.zip › Table S2.xlsx]

## Sheet: Antibody data
				SEROLOGY
				pre-bleed	pre-vaccination	post-vaccination	pre-tupping	pre-challenge	post-challenge	pre-parturition	lambing/abortion	3 wk post-parturition	7 wk post-parturition	11 wk post-parturition
No.	Tag	Group	Day of gestation	-90	-64	-41	-20	50	92	120	154	176	204	232
1	2483	1		7.691	0.6	1.3	6.1	14.3	103.4	120.94	103.4	143.7	114.3	117.8
2	574	1		-0.155	0	112.9	101	92.4	97	110.85	99.9	130.8	104.1	100.1
3	581	1		6.574	0	0	41.4	95	101.2	125.77	127.3	147.7	110.9	111.2
4	917	1		8.319	1.6	42.2	26.5	6.5	86.6	78.19	71.4	77	68.2	39.6
5	2473	1		5.748	0	24.9	25.7	74.6	100.6	117.76	122.7	152.2	117.9	119
6	2482	1		19.479	8.5	0	6	21.2	99	93.34	73.7	128.2	94.3	90
7	2485	1		8.306	0	0	9.1	12.8	105.8	72.26	22.3	12.1	9.9	10.9
8	3170	1		7.043	-0.1	0	1.7	4.4	106.7	77.05	74.7	85.2	51.7	57.1
9	3571	1		6.266	0	19.2	52.1	88.1	108.7	126.93	124.9	146	112	86.4
10	3581	1		12.176	0.3	112.8	68.1	43.1	106.9	125.05	128.1	142	115	121.4
11	3582	1		3.756	-0.3	15.9	4.7	28	107.5	120.66	119.9	132.7	111.1	109.2
12	3636	1		-0.275	0	8.8	4.5	27.2	105.4	121.88	121.9	134.2	108.1	112.8
13	4688	1		3.3	51	85.1	38.2	54.3	109.3	126.69	126.4	147.2	115.4	116.8
14	4718	1		22.676	2.4	18.3	19.2	29	102.6	113.24	115	125	99.2	101.8
15	5301	1		15.227	0.2	62.1	31.8	33.7	114.7	124.17	119.7	138.7	109.1	110.1
16	5320	1		16.068	0.9	1.2	2.4	13	104.4	114.29	98.7	85.4	78.1	75.4
17	5359	1		14.519	4	10.7	0.5	13.3	109.9	94.87	96.5	115.7	88.4	84
18	5383	1		4	0	0	0	20.5	104.4	119.82	110.9	120.3	90.1	96.9
19	5425	1		16.5399	1.8	122.1	112.5	120.3	107.9	130.5	126.9	154	130	130.3
			Mean	9.42038	3.90556	35.3444	30.3	43.1889	104.367	110.74	104.494	120.8	95.1944	92.9444
			SD	1.57941	2.81644	10.3124	8.0378	8.38888	1.45056	4.47249	6.65088	8.4188	6.77017	7.27282
1	5437	2		9.9	0	74.8	33	80.4	109.8	122.38	112.6	134.5	106.2	115
2	5472	2		15	0	22.2	14.5	14.6	108.8	119.59	120.2	136.9	100.7	111.6
3	5479	2		4.8	0	0	-5.3	15.3	113.4	108.79	104.7	93.6	79.2	65
4	5481	2		14.9	3.6	56.5	66.5	111.8	116.1	120.56	130.2	144.1	121.3	126
5	5482	2		12.7	0	10.1	11.1	53.1	114.7	115.84	129.7	140	120	119.6
6	5488	2		14.2	0	69.4	41.6	99	120.3	122.3	124.7	143.4	127.8	129.6
7	5497	2		7.3	0	0	10.1	14.4	112.1	100.27	94.8	134.2	119	115.3
8	5500	2		20.1	0	13.9	42.3	77.8	118.7	122.1	134.6	147.3	126.1	124.4
9	5526	2		14.7	0.6	11	24.8	36.1	116.6	113.84	86.2	95.7	80.2	64.5
10	5889	2		19.2	0	7.3	3.1	13.4	114.8	78.4	70.9	144	115.9	94.8
11	5896	2		14.7	0	0	61.3	58.9	118.7	120.75	130.9	143	121.2	99.4
12	6015	2		9.9	0	10.6	24.7	29.3	117.6	116.82	122.1	128.7	110.9	105.8
13	6032	2		8.7	0	113.9	80.7	60.7	117.3	116.92	132.3	143	128.3	124.1
14	6033	2		13.1	0	37.5	48.9	97.8	114.1	124.11	134	147.4	131.7	127.7
15	6037	2		5.6	11.7	12.2	0	19.6	119.3	115.48	121.6	132	110.2	97.6
16	6038	2		7	0.1	49.5	17	19.2	112.2	94.15	92.9	114	89.8	57.5
17	6043	2		-0.1	0	49.3	63.4	63.5	112.9	111.9	115	133.8	112.3	119.3
18	6050	2		9.3	0	21.5	71.1	29.9	111	113.6	118.3	119.7	104.1	105.2
19	6051	2		19.7	0	0.5	0	11.4	112.3	87.93	61.8	46	44.9	35.1
			Mean	11.6158	0.842105	29.4842	32.0421	47.6947	114.774	111.881	112.5	127.437	107.884	101.974
			SD	1.23989	0.632331	7.26138	6.22373	7.63558	0.768032	2.92437	4.97491	5.80249	4.95309	6.25231
1	471	3		4.793	0	52.8	58.5	18	107.6	119.69	119.4	117.1	107.5	64.1
2	571	3		13.976	0	36.8	33	13.8	108.3	123.19	93.5	115.4	112.4	53.4
3	577	3		7.226	1.2	20.6	18	69.5	104.2	122.12	131.1	127.6	128.4	105.7
4	584	3		11.05	19.7	49.6	36.6	12.6	105.2	93.31	68.4	46.4	51.4	10.8
5	619	3		37.19	0	80.3	47	72.4	110.9	118.08	121.3	126.5	124.1	90.9
6	633	3		0.423	0	9.5	3	12.5	89.3	22.46	11.7	15.6	17.8	0
7	665	3		4.3	0	12.1	60.8	10.8	104.3	105.33	96.5	91.7	94.6	61
8	901	3		11.95	0.7	13.8	13	113.7	111	124.65	133.3	130.7	124.7	109.6
9	902	3		12.46	-0.1	89.8	54.3	63.9	60.4	124.11	129.8	129.5	128.3	92.9
10	904	3		11.03	0	5.3	8.8	27.7	105.4	118.06	118.7	104.7	113.8	77.7
11	908	3		6.574	2.3	4	0	99	104.9	116.13	123.4	126.6	122.9	93.7
12	6063	3		12.4	0	70.4	26.3	28	107.7	114.43	121.5	127.6	114.7	72.4
13	6070	3		25.4	1.8	6.7	3.3	18.9	107.3	118.85	63.7	40.8	46.5	29.5
14	6076	3		19.8	0	66.9	31.9	85.1	113.6	120.43	109.7	104	111.9	45.8
15	6097	3		18.4	0.7	-0.1	3.5	46.4	100	115.81	120.3	124.8	116	88.7
16	6173	3		19.2	4.7	93.2	81	14.2	111.5	123.26	112	101.6	88.6	59.7
17	6297	3		3.7	0	0	1.7	19.3	110.3	80.02	26.9	10	5.7	0
18	6350	3		0	0	13.8	14.6	18.2	92.8	69.07	49.3	109	118.3	91.6
19	13817	3		13.636	2.5	36.7	83.2	95.7	113.1	114.08	129.4	127.3	122.5	97.7
20	13983	3		4.193	-0.3	9.7	16.3	91.2	79.4	110.8	125.3	127.9	123.1	101.4
21	17781	3		11.3	0	0	17.3	12.8	105.6	67.02	18.3	4.7	11.2	6.2
				11.8572	1.58095	31.9952	29.1476	44.9381	102.514	105.757	96.3571	95.6905	94.4952	64.419
				1.91978	0.944902	6.95336	5.65682	7.7568	2.78078	5.65619	8.69952	9.49912	8.99648	7.93492
1	916	4		9.13	0	9.6	12.5	2.5	116.9	119.1	127	115.7	130.6	120.3
2	903	4		0	41.3	110.8	111.7	98.8	112.4	119.8	116.4	118.8	124.9	117.8
3	911	4		10.821	1.7	46.2	32.9	43.7	106.7	119.68	116.1	110.2	115.9	114.2
4	912	4		9.781	0	34.1	102.4	88	117.6	126.85	128.6	119.1	124.3	113.9
5	914	4		0	-0.2	16.4	56.9	94.2	98.4	124.58	119.5	118.3	126.6	122.9
6	2275	4		11.65	0	102.1	81.1	80.9	100.5	115.08	126.3	117.1	125.5	119.7
7	5323	4		16.365	-0.3	100.8	104.4	98.3	122.4	118.88	122.4	120.3	117.1	119.3
8	6072	4		13.6	0	0	6.9	3.1	111	83.63	33.8	17.1	120.2	12.4
9	6074	4		18.9	0	0	16.8	7.5	107	46.74	15.9	13.7	5.6	-0.3
10	6351	4		12.3	13	77.6	54.7	52.6	117.4	124.64	126.8	116.9	124.6	123.8
11	6373	4		12.6	0	129.3	114	104.2	123.3	122.61	132	121.9	126.2	130.4
12	6374	4		10.748	0	43.5	33.5	33.5	120.5	119.42	129.7	114.9	116	117.3
13	9713	4		9.4	0.4	17.2	21.7	73.6	116.5	121.99	117.5	118	119.5	121.8
14	9714	4		10.474	0	100.2	70.1	82.8	116.7	122.59	122	89.7	23.1	114.3
15	13812	4		10.109	0	5.5	5	2.5	114.9	68.79	41.5	25.2	28	25.6
16	13821	4		11.721	0	10.6	7.8	6.8	124.6	117.95	114.4	106.9	93.2	86.1
17	13823	4		14.351	0	10.2	17	7.4	119.3	121.68	135.6	115.3	123.1	123.7
18	13824	4		16.814	4.5	7.1	10	7.2	105.8	119.06	128.3	110.9	114.4	110.7
19	13825	4		8.483	0	23.6	32.9	59.9	121.5	121.07	129.9	116.1	122.6	121.9
20	13826	4		11.523	0	18.7	9.4	5	112	112.53	103.8	80.2	71.5	48.2
			Mean	11.0337	3.17895	44.9421	46.8	50	114.132	111.977	108.447	97.4	101.174	97.0368
			SD	1.08415	2.23352	10.0035	8.98592	9.02464	1.74822	4.92252	8.20786	8.39755	8.97404	9.61251
1	17713	5		10.483	0	17.5	50.8	3.8	111.2	83.39	61	107.7	110.3	119.5
2	17374	5		11.015	4.6	93	98.4	47	115.4	119.34	119.5	104.9	106.9	125.6
			Mean	10.749	2.3	55.25	74.6	25.4	113.3	101.365	90.25	106.3	108.6	122.55
			SD	0.266	2.3	37.75	23.8	21.6	2.1	17.975	29.25	1.4	1.7	3.05
3	13827	5		17.209	3.3	7.7	12.8	4.6	112.2	124.31	128.4	109.7	104.9	118.7
4	13833	5		11.4	7.2	0	12.9	-1.3	95.1	54.53	15.3	25.2	14.4	14.4
5	13839	5		13.145	0.5	17.2	41.7	9	113.8	119.54	80.4	102.4	93.4	102.2
6	13843	5		11.597	3.2	1.6	29	11.2	113.5	79.18	37.3	56.6	16.6	61.4
7	13858	5		14.043	2	15	36.6	5	108.7	130.39	131.5	112.9	119.4	126.5
8	13976	5		11.614	1.6	10.9	51.8	15.8	122.8	124.5	119.4	114.4	96.1	111.5
9	13988	5		24.4	18.8	22.8	57.9	12.4	115.6	91.8	110.5	114.3	107.2	115.4
10	13989	5		11.531	0	9.3	43.4	5.3	101.2	49.53	9.4	12.7	7.8	13.5
11	17217	5		7.987	0	4.6	36.2	2	75.6	17.06	4.3	14.9	51.6	38.7
12	17220	5		17.604	6.6	49.8	63.9	57.6	117.8	125.59	119.8	107.3	94.3	11.8
13	17292	5		10.483	4.4	22.2	42	9.1	106.1	103.43	89.2	85.3	67	68.2
14	17569	5		15.2	16.4	21	24.4	6.5	113.3	118.05	110.6	104.3	89.1	91.9
15	17676	5		15.607	12.4	34.6	23.5	7.5	117.8	121.4	117.2	112.9	66.3	115
16	17683	5		14.942	2.2	12.6	29.8	52.4	119.1	116.86	63.9	88	60.7	74.4
17	17689	5		15.158	4.9	15	32.3	36.9	110.7	126.46	115.6	106.8	117.2	124.9
18	17699	5		35.843	2.6	70.8	42.4	82.3	107.8	116.17	105.7	92.2	90.6	91
			Mean	15.4852	5.38125	19.6937	36.2875	19.7688	109.444	101.175	84.9062	84.9937	74.7875	79.9688
			SD	1.64963	1.43054	4.62373	3.61406	6.06103	2.84473	8.45706	11.179	9.15659	9.07636	10.3079
1	5318	6		17.93	14.5	18.1	27.7	6.9	108.7	109.6	112.2	118.8	115.1	108.6
2	2433	6		5.214	0	72	22.7	8.6	104.6	101.51	82.1	92.4	68.6	66.6
3	2476	6		3.934	14.1	16.1	7.6	2	102.3	113.06	108.1	80.7	80.1	84.5
4	2486	6		9.245	1.9	37.8	98	26.2	111.5	107.14	103.2	96.3	54.4	48.2
5	2488	6		12.564	0	5.5	36.1	3.4	115.3	88.93	104	120.3	116.7	121.4
6	3576	6		5.311	4.3	6.9	26.4	6.7	113.8	105.74	62.8	56.8	47.3	28.3
7	3577	6		5.473	4.2	1.6	48.9	15.8	110.9	108.42	114.4	119.3	100.2	90.8
8	3586	6		7.691	0	7.7	64.7	32.6	111.2	121.97	124.3	118.4	108.1	108.5
9	3639	6		17.876	0	18.1	42.7	9.8	111.1	125.06	122.3	123.4	113.8	117.2
10	3643	6		2.34	2.4	0	67.3	13.6	113.6	113.99	108.2	87.1	74.9	71.2
11	4719	6		12.64	4.4	4.5	21.7	3.4	112.2	91.07	112.3	105.1	90	79.1
12	4998	6		15.755	14.1	26.8	29.3	11	111.6	80.59	42.3	40.3	40	40
13	17717	6		14.6	6.1	4.5	48.1	9.6	102.7	79.37	18.1	45.1	34.5	24
14	17772	6		7.9	25.9	8.6	44.3	50.3	119	129.05	124.3	129.5	119.2	109.8
15	17773	6		22.7	3.3	10.5	17.3	4.6	102.6	69.62	22.3	4	20.9	15.7
16	17782	6		11.6	2.8	9.7	23.1	5.8	110.7	96.85	58.3	38.8	29.3	40.5
17	17784	6		17.1	0.9	16.8	32.1	15.1	117.7	94.84	96.6	135	120.6	123.3
18	17789	6		16.7	0	0	30.3	29	121.1	125.95	119.4	125.3	118.3	121.6
			Mean	11.0966	4.96471	14.5353	38.8588	14.5588	111.288	103.127	89.5882	89.2824	78.6412	75.9235
			SD	1.40865	1.68364	4.31609	5.36322	3.14453	1.357	4.26566	8.63014	9.48982	8.57957	9.12145
1	5329	7		12.508	8.4	3.6	3.7	8.4	97.3	51.83	127.5	109.3	119.9	106.4
2	5426	7		9.4	0	41	13	103.3	115.3	131.08	114.3	119.3	119.2	123.3
3	5442	7		16.9	3.2	12.1	14.4	9.8	114.9	77.56	122.9	109.4	101.3	85.7
			Mean	12.936	3.86667	18.9	10.3667	40.5	109.167	86.8233	121.567	112.667	113.467	105.133
			SD	2.17561	2.44767	11.3192	3.35774	31.4026	5.93446	23.3416	3.86839	3.31679	6.08669	10.8726
4	5319	7		10.085	8.7	8.8	42.1	70.3	112.7	126.62	115.4	111	122.3	107.1
5	5331	7		15.26	48.7	54.2	45.6	93.9	91.3	109.81	108.2	101.8	108.2	98
6	5339	7		11.816	0	9.1	30.9	43.5	110.3	112.4	113.3	104.9	102.9	89
7	5348	7		13.695	1.3	60.6	81.5	58.7	111.2	118.09	106.9	103.6	90.6	75.7
8	5354	7		18.062	9.1	41.8	4.3	13.1	97.5	96.98	59.7	64.6	59.3	69.1
9	5356	7		14.288	0.3	23.6	37.1	8.2	100.7	75.5	64.6	70.1	43.4	93
10	5365	7		6.625	2.1	8.9	34.5	8.4	107.9	115.68	120	117.1	112.7	104.4
11	5377	7		9.262	2	0	34.4	5.4	101.4	54.8	34	109.7	96	88.1
12	5409	7		12.329	2.1	30.8	47.7	15.6	110.5	123.38	130.6	115.9	121.3	116.9
13	5415	7		8.574	0	30.3	22.6	13.6	114.5	108.16	71.6	75.8	62.4	36.4
14	5420	7		12.466	1.9	6.1	6.1	8.3	112.7	106	61	91.8	65.5	57.3
15	5421	7		7.175	1.8	15.2	24.4	14.4	115.2	109.48	97.9	113.4	122.4	112.6
16	5424	7		13.226	4.5	32.8	60	21	114.7	123.85	114.1	110.9	122	115.1
17	5433	7		12.6	2.3	13.7	9.4	15.9	105.5	92.56	118.4	109.8	111.1	106.8
18	5446	7		0	1	18.9	35.8	24	108.3	107.6	84.6	85.4	74.6	59.3
19	5460	7		10.2	1	5.8	0.6	5.8	115	48.57	32.9	35.2	44.7	32.2
20	5474	7		9.3	5.6	48.5	45.4	86.6	111.4	121.01	122.6	114.5	113.8	112.1
21	5487	7		10.3	5.9	18.1	21	12	108.1	84.29	56.5	78.6	40.9	30.2
			Mean	10.8479	5.46111	23.7333	32.4111	28.8167	108.272	101.932	89.5722	95.2278	89.6722	83.5167
			SD	0.932892	2.62499	4.23339	4.85066	6.79778	1.57235	5.38432	7.48706	5.32151	7.07843	6.97772
1	5496	8		14.8	20.2	4.2	14.7	9.4	129.6	97.83	126.3	108.2	118.6	115.8
2	5898	8		15.2	3.7	5.2	31.6	-0.3	133.3	62.52	122.7	119.5	138.4	134.8
3	6067	8		0	3.7	16.1	13.9	0	91.9	90.64	101.1	105.4	102.5	114.3
4	6071	8		7.9	0.4	10.2	0	0	86.8	98	109.5	94.4	95.2	72.3
5	6104	8		23.5	0	4.7	50.7	93.9	128.1	88.78	81.2	109.9	99.4	109
6	6303	8		18.5	0	0	20.7	4.5	87.4	68.67		107.2	74.7	51.5
			Mean	13.3167	4.66667	6.73333	21.9333	17.9167	109.517	84.4067	108.16	107.433	104.8	99.6167
			SD	3.38126	3.18807	2.29487	7.11902	15.2751	9.36281	6.19035	8.12081	3.29815	8.85442	12.7342
7	5498	8		23.8	33.9	21.3	36	5.9	117.9	99.31	112.9	108.7	117.6	108.7
8	5507	8		39.5	51.4	18.4	56.5	31.9	133	74.2	123.5	113.8	116	110.4
9	5899	8		9.5	7.8	9.6	16.6	4	0.3	7.74	20.3	56.7	11.4	16.9
10	6013	8		24.8	12.7	8.9	35.8	13.9	124.7	103.99	113.1	102.1	114.1	110.9
11	6029	8		12.3	8.5	11.7	33.4	3.7	138.1	111.48	119.6	97.3	101.8	107.4
12	6046	8		17.1	5.6	11.8	14.8	0	101.8	25.09	-18.2	0	0	0
13	6049	8		-0.4	5.2	12.1	18.3	1.7	119.6	88.82	39.6	42.2	49.7	16
14	6056	8		14.7	0	14.8	23.2	2.8	71.7	115.82	127.9	111.3	90.2	65
15	6065	8		13.8	6.6	19.8	25	30.9	118.7	53.34	34.5	43.6	29.1	25.7
16	6066	8		14.6	7.6	13.9	65	3.7	135.7	90.59	98.3	123.9	117.1	125
17	6083	8		13.5	12.5	17	20	10.4	111.2	35.4	91.7	107.1	104.6	90.2
18	6099	8		17.1	0	1.5	18.6	2.4	138.5	89.1	107.4	116.9	101.4	93.1
			Mean	16.6917	12.65	13.4	30.2667	9.275	109.267	74.5733	80.8833	85.3	79.4167	72.4417
			SD	2.78911	4.33559	1.57389	4.65172	3.18158	11.2818	10.3397	14.0496	11.3872	12.763	13.1194
1	6082	9		18.9	3.7	10.9	29.8	4.1	2.4	0.9	13.3	0	0	0.3
2	6091	9		14.9	2.3	0	0	0	-0.1	1.29	6	0	0	35
3	6094	9		10.1	1.5	0	9	0.1	0.2	0.43	13.1	0	0	0
4	6098	9		17.9	0	0	8.2	5.5	2.3	0.88	10	27.9	27.9	10.4
5	6102	9		14.5	0	0	9.7	0	0	0	9.7	7.5	7.5	1.7
6	6252	9		0.4	0	0	2.2	0	0.5	0.28	7.1	0	0	6.3
			Mean	12.7833	1.25	1.81667	9.81667	1.61667	0.883333	0.63	9.86667	5.9	5.9	8.95
			SD	2.7783	0.628623	1.81667	4.30894	1.02288	0.471463	0.194113	1.22329	4.56727	4.56727	5.46265

## Sheet: IFN-g data
				CYTOKINE ANALYSIS: Interferon-gamma
				Pre-bleed					Pre-vaccination					Post-vaccination					Pre-challenge			50		Post-challenge			92		Pre-parturition
No.	Tag	Group	Day of gestation	-81					-64					-20					50					92					120
			Antigen	Medium	ConA	EB	COMC		Medium	ConA	EB	COMC		Medium	ConA	EB	COMC		Medium	ConA	EB	COMC		Medium	ConA	EB	COMC		Medium	ConA	EB	COMC
1	2483	1		6.051	157.176	316.215	67.388		0	418.785	820.944	42.657		0	296.713	457.638	496.17		0	296.494	584.655	628.464		0	430.133	2514.24	1877.08		0	924.124
2	574	1		0	104.537	0	0		0	213.012	38.931	0		0	554.646	286.579	53.497		0	109.843	834.764	1862.89		0	357.177	7036.84	9931.99		0	354.658	6696.2	16485
3	581	1		0	223.934	6.73	0		0	341.831	10.84	0		0	255.949	0	1134.92		0	225.19	44.143	166.876		0	153.713	738.298	1247.68		0	315.204	486.021	826.939
4	917	1		0	223.261	0	0		0	189.652	33.879	0		0	171.757	32.779	183.892		0	196.826	225.267	718.86		0	164.842	555.371	843.176		0	220.113	576.558	764.894
5	2473	1		0	351.968	0	0		0	417.966	72.863	0		0	716.018	462.074	626.931		0	286.918	496.739	1457.22		23.408	359.916	3281.51	4309.03		0	1233.08	2016.05	2769.34
6	2482	1		0	860.141	0	0		0	543.772	50.039	0		0	623.953	60.572	52.377		0	511.946	371.675	740.037		0	1301.54	1403.42	860.948		0	1259.18
7	2485	1		0	250.515	21.977	0		0	190.519	0	0		0	81.335	119.987	127.248		0	258.896	310.668	376.555		0	334.284	10520.2	9617.78		0	343.494	626.345	589.991
8	3170	1		0	185.272	0	6.865		0	285.551	0	0		35.543	294.439	0	137.23		0	335.445	372.149	428.435		0	104.535	569.741	670.847		0	412.814	4098.68	3133.02
9	3571	1		0	80.544	0	0		0	184.553	0	0		0	106.849	20.732	94.49		0	268.989	68.176	76.514		0	90.589	812.943	1097.81		0	292.205	1185.41	1714.25
10	3581	1		0	264.053	88.939	3.079		0	321.258	141.356	0		0	242.867	757.898	802.123		0	229.981	856.946	1160.5		0	341.034	1838.11	1331.61		0	546.072	17958.4	8893.89
11	3582	1		0	344.528	8.175	0		0	253.083	0	0		2.326	124.717	4.249	77.687		0	108.616	92.062	282.925		0	333.296	495.918	417.064		0	211.089	2469.96	3460.86
12	3636	1		0	444.354	0	0		0	383.187	0	0		0	391.236				0	387.513	213.838	508.266		0	543.712	2123.76	1959.15		0	427.848	3351.56	3181
13	4688	1		0	98.262	0	0		0	84.687	0	0		0	369.232	171.866	355.817		0	35.457		72.632		0	691.062	2190.32	2146.71		0	258.1	2998.67	2500.09
14	4718	1		2.866	495.627	25.128	8.175		0	163.5	302.068	0		0	266.064		3.297		0	315.529	774.374	1068.66		0	384.593	1305.67	1483.98		0	341.478	2882.49	2135.18
15	5301	1		0	190.804	13.817	0		0	134.314	0	0		0	67.873	22.449	145.494		0	84.979	426.34	636.262		0	117.235	1850.6	1754.37		0	92.169	1159.71	1111.69
16	5320	1		0	716.822	5.417	0		0	639.676	0	0		0	371.625	328.183	299.787		0	492.966	40.338	96.886		0	556.196	477.04	267.841		0	451.899	1206.78	691.072
17	5359	1		0.839	289.369	0	0		44.964	230.996	68.049	153.925		0	246.667	24.558			0	306.159	119.348	127.162		0	255.962	11712.2	6831.65		0	157.036	3120.04	2672.9
18	5383	1		0	374.487	47.652	0		0	965.174	127.24	0.395		0	782.996	2.525			0	632.365	172.162	441.298		0	673.93	478.157	434.03		0	341.741	768.967	825.413
19	5425	1		0	400.378	0	0		0	533.375	0	0		0	103.589	227.741	424.935		0	351.881	949.052	1783.42		0	933.91	3235.93	4248.42		0	1194.96	6892.62	8281.18
			Mean	0.205833	327.714	12.1019	1.00661		2.498	337.561	46.9592	8.57333		2.10383	320.656	157.637	301.315		0	285.528	374.591	666.966		1.30044	427.64	2812.55	2747.45		0	469.619	3440.85	3531.57
			SD	0.163252	48.533	5.42067	0.586338		2.498	51.5777	18.3421	8.55013		1.97124	51.7882	53.3178	83.6733		0	36.7695	74.3812	135.862		1.30044	74.6344	805.505	721.2		0	86.2197	1054.33	1030.58
1	5437	2		0	120.51	0	7.43		0	343.789	23.6	0		0	78.918	81.617	374.224		0	97.265	421.651	696.851		0	185.239	5796.94	8041.17		0	315.743	19632.8	14421.9
2	5472	2		11.674	145.06	27.374	13.451		0	218.187	130.32	0		0	211.507	145.602	348.31		0	159.718	11.257	268.107		0	278.854	888.518	953.332		0	632.314	24299.7	7632.29
3	5479	2		0	728.083	23.864	0		0	330.161	0	48.953		0	105.525	24.701	193.002		0	65.736	7.153	242.831		0	178.782	1191.23	1697.85		0	394.259	2552.22	3311.9
4	5481	2		0	182.826	0	0		0	303.905	56.103	0		0	146.602	54.382	59.698		0	108.14	0	26.806		33.728	224.683	2384.15	3096.91		0	162.014	1563.51	2002.81
5	5482	2		4.413	220.642	0.489	0		53.208	622.919	632.302	2.675		0	183.346	35.624	88.314		0	258.672	174.559	383.24		0	295.286	1846.07	1682.56		0	170.832	953.733	1374.92
6	5488	2		0	537.176	5.221	0		0	462.173	70.251	0		0	105.651	59.805	109.711		0	395.702	463.628	1311.28		0	422.974	2166.55	3680.78		0	407.664	2552.22	7862.55
7	5497	2		0	192.134	71.043	2.448		0	195.095	0	0		0	79.276				0	121.661	84.403	96.43		0	92.031	296.538	312.293		0	122.233	990.826	889.975
8	5500	2		0	237.62	34.222	7.529		0	307.615	0	0		0	162.957	232.21	647.273		0	415.999	1487.38	2217.8		0	264.38	2097.04	2428.79		0	208.192	2886.47	2905.24
9	5526	2		0	390.699	0	0		0	510.055	0	0		0	437.229	0	90.628		0	371.033	74.194	446.794		0	157.273	2703.49	1050.14		0	493.43	705.836	985.807
10	5889	2		0	1069.61	16.929	84.75		35.641	577.694	16.17	24.14		0	490.288	0	12.919		0	461.074	177.194	173.446		0	1016.76	502.266	687.469		0	663.159	2362.9	1225.64
11	5896	2		0	324.287	0	0		0	438.344	0	0		0	122.241	175.185	454.664		0	167.357	471.527	827.035		0	410.728	927.883	1824.96		0	392.411	6815.32	10795.4
12	6015	2		0	155.898	20.619	0		0	187.538	21.399	0		0	16.864	0	3.712		0	116.479	39.507	96.542		0	124.07	815.941	920.211		0	116.296	1384.53	1192.1
13	6032	2		0	333.18	0	0		0	216.734	0	0		0	15.803	88.69	266.489		0	121.308	199.978	375.904		0	92.618	1010.85	1288.46		102.785	491.958	27551.5	32837.8
14	6033	2		0	295.963	16.724	0		0	351.113	36.793	11.679		0	97.297	9.565	228.634		0	289.586	64.08	726.231		0	877.667	1801.85	4103.95		0	270.643	2359.47	5055.36
15	6037	2		0	326.817	17.811	7.747		0	143.449	0	3.074		0	167.6	0	56.794		0	272.141	138.074	708.571		0	194.611	967.275	1537.93		0	236.923	2081.65	2326.95
16	6038	2		0	378.284	19.143	2.687		0	457.427	29.923	0		0	119.303	2.439	34.363		0	186.582	190.663	561.158		0	445.069	702.307	434.17		0	401.627	1414.16	713.275
17	6043	2		0	700.754	14.154	0		0	571.83	0	0		0	1289.95	584.088	1854.21		0	794.688	464.458	1269.75		0	93.968	1536.63	1153.65		0	428.009	1056.27	2051.51
18	6050	2		0	323.605	0	0		0	276.681	0	0		0	72.769	155.324	191.176		0	245.916	44.186	159.669		0	549.349	2156.82	1898.55		0	311.998	1060.5	1029.05
19	6051	2		0	601.763	7.513	0		0.612	405.762	0	13.931		0	188.383	0	0		0	580.868	473.483	576.263		0	347.983	1312.86	1811.26		0	370.696	4879.78	5435.26
			Mean	0.846684	382.364	14.4793	6.63379		4.70847	364.235	53.519	5.49747		0	215.343	91.624	278.562		0	275.259	262.494	587.616		1.77516	329.07	1637.12	2031.81		5.40974	346.863	5637.02	5476.29
			SD	0.644673	56.311	4.01501	4.43025		3.28051	32.9034	33.0681	2.83668		0	65.866	33.4813	101.648		0	43.6439	79.0262	123.655		1.77516	58.5076	279.325	408.272		5.40974	36.2865	1911.31	1751.69
1	471	3		0	222.532	0	0		0	382.88	0	0		0	199.182	89.919	187.147		0	81.395	0	65.188		0	199.163	264.67	531.116		0	170.325	2734.1	987.292
2	571	3		57.414	450.495	185.052	2.099		0	708.164	35.584	0		0	246.06	154.212	528.72		0	284.559	246.206	675.089		0	515.734	2519.49	1649.4		0	530.109	4000.54	2485.53
3	577	3		0	121.533	0	0		0	312.581	0	0		0	167.034	8.497	155.372		0	108.586	6.022	263.601		0	153.772	871.908	2374.17		0	194.151	6325.05	4222.52
4	584	3		0	116.425	19.013	0		0	362.729	422.993	18.232		0	80.905	349.435	488.151		0	30.839	202.087	132.332		0	179.73	1300.08	786.161		0	315.847	5575.57	2943.89
5	619	3		0	152.175	3.413	0		0	306.653	63.746	0.874		0	140.522	30.576	459.974		0	43.01	91.084	380.063		0	167.091	722.825	1198.66		0	127.314	742.822	2264.95
6	633	3		0	309.057	0	0		0	307.136	0	0		0	233.918	0	100.632		0	137.462	240.285	743.903		0	460.192	1876.27	1383.9		0	924.986	3032	3978.94
7	665	3		0	323.438	286.886	2.276		45.896	528.623	108.833	0		0	289.757	73.671	186.14		0	231.856	27.898	85.758		0	522.028	720.538	565.11		0	350.139	478.097	499.97
8	901	3		0	692.834	10.731	0		0	917.282	168.429	89.319		0	301.104	143.003	374.681		0	238.012	1346.86	1630.67		0	325.329	2881.45	3830.53		0	430.167	4250.07	3061.48
9	902	3		0	205.71	0	0		0	311.046	0	0		0	353.81	0	29.334		0	163.252	234.421	128.173		0	388.147	1328.9	2329.43		0	215.149	768.281	2090.23
10	904	3		0	129.453	40.702	0		0	208.624	129.329	0		0	185.609	210.355	462.568		0	106.002	31.881	227.525		0	210.053	2383.66	2260.89		0	158.516	847.943	1281.04
11	908	3		0	214.758	0	0		0	301.885	0	0		0	185.088	116.129	922.559		0	46.679	162.505	544.016		0	85.769	1989.86	2556.81		0	32.563	206.563	866.478
12	6063	3		9.776	338.849	39.486	45.777		0	380.912	16.284	55.664		0	48.9	183.974	305.442		0	192.977	126.392	225.821		0	445.057	2347.93	3153.94		0	198.084	1522.46	1529.71
13	6070	3		0	203.395	7.454	0		0	201.321	0.325	0		0	28.501	301.141	487.424		0	108.631	153.966	379.661		0	174.733	2054.81	2608.28		0	235.387	786.549	1428.17
14	6076	3		0	230.294	1.073	0		0	193.175	0	0		0	53.172	185.978	78.619		0	82.834	18.787	63.667		0	223.175	791.632	869.33		0	349.274	1727.9	745.303
15	6097	3		0	327.151	0	0		0	348.67	0	0		0	136.852	0	20.295		0	290.408	79.266	221.915		0	814.471	3346.02	3322.8		0	299.915	1221.02	2099.17
16	6173	3		0	166.025	4.965	0		0	435.558	0	0		0	148.35	5.48	0		0	47.77	294.282	110.751		0	549.62	2846.12	1397.55		0	309.674	4716.69	2853.64
17	6297	3		0	280.225	0	17.817		0	455.824	0	0		0	1129.04	11.402	41.371		0	232.284	0	0		0	471.272	226.828	138.723		0	623.07	1303.08	609.907
18	6350	3		0	426.718	15.58	0		0	244.687	0	0		0	717.46	22.82	44.747		0	201.167	10.726	47.845		0	513.171	274.3	128.778		0	74.443	380.855	283.931
19	13817	3		28.821	367.804	50.618	0		0	385.173	0	0		0	291.423	250.677	973.322		0	371.133	257.845	618.216		0	817.806	2303.57	2526.61		0	969.342	4789.42	4137.79
20	13983	3		0	261.413	0	0		0	43.432	0	0		0	136.557	0	184.971		0	14.35	988.269	1359.12		0	98.964	1108.49	1516.33		0	119.484	2181.29	2280.87
21	17781	3		0	200.826	79.584	32.552		0	186.048	0	0		0	383.524	64.333	185.609		0	92.801	72.587	147.733		0	263.176	935.324	871.782		0	210.152	208.011	347.193
			Mean	4.57195	273.386	35.4551	4.78671		2.18552	358.21	45.0249	7.81376		0	259.846	104.838	296.051		0	147.905	218.637	383.383		0	360.879	1575.94	1714.3		0	325.623	2276.11	1952.29
			SD	3.00144	29.6057	15.6657	2.67307		2.18552	41.1191	21.7609	4.91048		0	54.4808	23.632	60.8729		0	21.5842	73.0679	93.8971		0	46.9052	208.052	233.71		0	54.9257	420.912	273.148
1	916	4		0	551.515	0	0		0	786.942	0	6.175		0	660.938	0	199.7		0	495.041	220.082	366.842		0	1868.39	1215.96	1467.99		0	1786.66	3174.26	3165.66
2	903	4		0	444.731	0	0		0	503.878	0	0		0	439.231	280.324	1093.17		0	265.85	508.598	603.099		0	369.241	856.019	1614.95		0	410.727	2902.27	3716.89
3	911	4		0	141.625	0	0		0	315.668	11.278	0		0	113.19	53.746	263.903		0	55.967	285.924	422.526		0	64.811	1872.19	1608.25		0	203.022	425.466	693.725
4	912	4		0	510.046	40.893	30.86		0	732.74	0	0		0	478.61	311.971	1424.7		0	243.27	816.414	1467.42		0	419.984	1706.05	2595.52		0	184.188	585.773	1476.49
5	914	4		11.994	72.229	0	0		0	209.846	20.619	0		0	135.216	126.778	359.269		0	39.979	758.174	1245.08		0	167.014	635.808	1277.38		0	395.571	3699.38	3995.66
6	2275	4		0	354.519	32.042	71.065		0	271.39	14.751	1.69		0	240.422	128.12	600.477		0	91.473	114.419	198.647		0	318.962	633.901	1970.26		0	405.812	2723.25	3922.12
7	5323	4		15.563	316.79	0	128.883		0	878.597	164.419	7.118		0	294.041	1761.11	2573.94		0	30.867	78.356	262.546		0	322.005	2484.67	3133.88		0	312.006	2789.79	3928.77
8	6072	4		0	58.773	279.972	0		0	266.207	0	0		0	377.67	0	0		0	124.641	0	0		0	251.845	87.438	52.847		0	790.391	396.197	386.306
9	6074	4		0	286.696	0	0		0	346.139	48.359	0		0	179.425	0	80.955		0	76.02	842.51	281.174		0	218.497	678.491	107.418		0	423.336	4197.55	1776.63
10	6351	4		0	155.532	0	0		0	350.589	225.828	0		0	153.442	240.457	382.638		0	102.832	363.409	257.727		0	172.797	2881.03	2379.67		0	182.241	1334.08	1720.41
11	6373	4		0	434.305	0	0		0	784.405	0	0		0	270.123	478.101	1791.81		0	130.268	0	0		0	380.994	4323.51	4032.82		0	1413.96	4564.28	4919.27
12	6374	4		0	510.52	0	0		0	1207.38	0	0		0	244.857	115.98	283.097		0	490.125	46.933	331.497		0	742.037	1270.6	1784.76		0	445.293	1884.59	3179.06
13	9713	4		0	175.561	0	53.716		0	217.544	89.506	0		0	55.904	82.284	141.701		0	67.568	82.774	385.375		0	183.431	3600.03	3337.78		0	258.241	3094.61	3637.36
14	9714	4		4.068	488.626	163.919	0		0	956.69	55.041	0		0	366.029	626.919	775.76		0	490.546		98.313		0	404.214	1800.28	1757.35		0	471.459	4586.15	2835.41
15	13812	4		154.06	485.708	500.884	72.125		0	543.645	219.107	8.113		0	212.174	113.71	246.728		0	215.508	333.091	666.757		0	478.625	869.551	1649.73		0	349.561	2921.99	1683.49
16	13821	4		0	1005.62	64.556	28.761		0	1601.26	0	0		0	772.151	220.142	274.395		0	295.237	529.984	551.893		0	399.184	266.625	460.609		0	592.687	891.507	1410.53
17	13823	4		0	181.009	87.408	0		0	169.391	100.451	15.419		0	82.278	370.522	304.48		0	1.273	1664.45	211.876		0	67.119	305.732	454.4		0	112.497	1109.81	1170.21
18	13824	4		0	451.565	0	0		0	388.007	0	0		0	147.16	89.496	165.203		0	129.637	458.802	536.688		0	551.684	365.754	532.34		0	255.509	1396.16	1729
19	13825	4		0	158.302	14.731	53.596		0	261.532	0	0		0	131.212	172.894	815.055		0	10.592	27.32	367.066		0	211.185	2404.72	3633.66		0	801.949	5569.61	5101.41
20	13826	4		0	109.854	0	11.527		0	156.187	10.207	0		0	206.626	31.395	153.726		0	132.2	78.6	22.198		0	392.755	691.526	805.051		0	969.636	3153.47	4385.93
			Mean	9.77289	333.79	62.3371	23.7123		0	534.795	50.5035	1.70211		0	257.882	273.892	617.421		0	157.571	388.32	416.309		0	321.915	1459.68	1746.77		0	472.531	2538.21	2719.4
			SD	8.079	52.4822	29.4705	8.35091		0	90.9151	17.2632	0.939768		0	39.4315	90.8809	154.617		0	33.089	100.933	88.722		0	38.6645	276.98	275.317		0	74.1093	356.448	337.849
1	17713	5		0	216.985	0	0		0	652.101	42.793	0		0	434.681	109.438	345.442		0	73.638	0	68.666		0	399.046	591.046	628.836
2	17374	5		0	78.805	0	0		0	163.534	0	0		0	142.285	77.837	411.808		0	43.336	41.343	138.309		0	178.397	1476.7	753.883		0	279.341	1921.93	2314.7
			Mean	0	147.895	0	0		0	407.817	21.3965	0		0	288.483	93.6375	378.625		0	58.487	20.6715	103.487		0	288.721	1033.87	691.36		0	413.551	3204.5	3289.13
			SD	0	69.09	0	0		0	244.283	21.3965	0		0	146.198	15.8005	33.183		0	15.151	20.6715	34.8215		0	110.325	442.827	62.5235		0	346.446	2563.22	2801.91
3	13827	5		0	216.438	5.259	49.999		0	224.082	0	0		0	337.413	2.143	295.072		0	65.71	29.082	217.211		0	204.671	1707.67	1637.53		0	67.105	641.286	487.216
4	13833	5		0	585.614	60.759	0		0	462.838	17.164	0		0	755.269	0	44.675		0	302.872	0	52.345		0	345.745	219.398	185.427		0	421.548	65560.4	0
5	13839	5		0	286.338	0	0		0	511.689	0	0		0	467.897	84.637	436.866		0	199.556	33.181	65.329		0	266.215	226.35	380.498		0	1011.68	2161.61	1237.86
6	13843	5		0	426.743	2.319	0		0	359.566	0	0		0	771.806	3.056	228.782		0	163.953	30.509	104.455		0	438.048	0	0		0	663.32	3345.54	2696.1
7	13858	5		0	235.569	0	0		0	396.795	0	0		0	343.534	0	0		0	25.841	0	0		0	157.475	600.215	43.605		0	619.462	1272.49	1916.7
8	13976	5		0	330.78	0	0		0	403.348	0	0		0	624.714	192.204	2003.32		0	350.286	380.927	861.285		0	218.049	1941.25	1309.62		0	945.853	690.732	515.161
9	13988	5		0	324.427	0	7.247		0	227.359	0	0		0	319.814	0	0		0	104.394	0	0		0	852.734	3732.29	2548.67		0	232.38	1576.41	2271.9
10	13989	5		0	60.238	0	0		0	132.343	7.735	0		0	75.279	493.349	1854.89		0	55.523	368.232	913.611		0	0	110.48	142.23		0	553.901	0	3379.16
11	17217	5		0	301.903	0	0		0	1243.03	0	0		0	101.293	136.718	328.488		0	45.631	41.435	90.904		0	357.336	1181.45	1043.47		0	188.379	1371.83	1371.03
12	17220	5		0	76.346	29.157	0		0	150.323	0	0		0	54.178	243.343	526.734		0	0	0	13.319		0	449.364	4106.66	4943.37		0	536.118	2616.55	2253.23
13	17292	5		0	170.068	0	0		0	186.691	0	0		0	28.073	0	190.575		0	29.753	0	0		0	122.008	158.435	230.201		0	965.057	24867.7	24988.6
14	17569	5		0	558.188	0	0		0	1087.12	4.522	11.026		0	472.207	870.953	1368.96		0	193.416	0	33.074		0	710.849	1056.61	1184.31		0	145.682	452.609	386.409
15	17676	5		0	147.782	0	0		0	230.818	0	0		0	96.729	0	0		0	11.147	0	0		0	14.997	73.755	24.419		0	555.012	0	1116.47
16	17683	5		7.031	484.719	19.599	0		0	473.842	42.319	0		0	347.434	33.553	357.746		0	198.168	35.831	122.928		0	911.189	0	3084.15		0	337.608	505.167	539.328
17	17689	5		0	252.476	148.924	37.134		0	434.043	0	0		0	249.51	1151.9	1252.11		0	198.397	88.96	350.466		0	248.637	1263.66	636.881		0	584.657	52721.1	11519.2
18	17699	5		0	261.203	96.388	0		0	261.187	0	0		0	77.395	228.759	332.146		0	365.998	48.418	85.687		0	364.094	991.561	1269.07		0	280.135	4978.07	4948.57
			Mean	0.439437	294.927	22.6503	5.89875		0	424.067	4.48375	0.689125		0	320.159	215.039	576.273		0	144.415	66.0359	181.913		0	353.838	1085.61	1166.47		0	483.31	33375.1	8727.68
			SD	0.439437	38.8481	10.8435	3.74979		0	78.6973	2.77197	0.689125		0	61.589	85.7432	165.511		0	30.2419	30.7588	72.6559		0	67.5508	317.655	340.547		0	532.757	12218.5	4241.71
																													0	67.4066	5194.44	1591.48
1	5318	6		0	479.328	0	0		0	448.401	0	1.692		0	554.273	74.129	160.757		0	521.386	232.512	263.631		0	446.875	2063.42	1270.32		Medium	ConA	EB	COMC
2	2433	6		0	317.275	27.28	0		0	532.235	0	0		0	65.617	1204.6	835.499		0	363.77	1030.13	2173.8		0	858.863	3038.8	3001.4		0	769.789	3488.48	2363.41
3	2476	6		0	192.672	0	0		0	391.883	0	0		0	22.762	234.416	379.176		0	76.876	1394.82	1854.83		0	254.881	1540.3	1584.91		0	322.428	1104.47	1414.86
4	2486	6		0	146.114	0	0		0	158.662	0	0		0	0	0	0		0	89.116	20.313	56.547		0	136.102	1979.53	1586.77		0	623.753
5	2488	6		0	162.896	0	0		0	255.673	0	0		0	24.287	0	0		0	57.01	0	0		0	42.361	1440.1	1020.86		0	5.471	2427.65	857.224
6	3576	6		0	93.266	338.953	67.606		0	151.838	231.319	1.294		0	0	565.595	583.294		0	81.723	3427.22	3017.45		0	135.995	10562.8	7213.04		0	0	1014.32	1732.45
7	3577	6		0	192.441	62.297	0		0	340.429	275.296	0		0	75.083	724.043	556.744		0	0.055	2.399	21.728		0	284.665	3723.83	1517.15		0	80.139	3239.34	3331.61
8	3586	6		0	117.761	18.064	54.164		0	137.643	0	0		0	0	85.738	247.108		0	109.611	160.846	622.177		0	272.745	2440.51	3600.81		0	306.956	1307.03	1079.28
9	3639	6		0	495.117	0	0		0	267.597	240.189	0		0	170.695	48.591	143.039		0	437.467	366.352	574.776		0	524.286	297.722	806.815		0	75.538	1604.73	2091.63
10	3643	6		26.632	984.871	0	0		0	1396.69	1.201	0		0	558.685	227.734	291.717		0	1010.82	480.858	782.863		0	918.564	1903.57	2256.07		0	201.767	2233.94	1582.78
11	4719	6		2.092	584.379	0	0		0	392.034	0	0		0	12.596	41.724	0		0	467.032	0	0		0	672.602	117.604	65.946		0	1108.9	1752.95	2298.03
12	4998	6		0	173.141	0	0		0	64.796	0	0		0	116.9	0	149.336		0	61.332	0.442	105.582		0	67.41	462.353	393.654		0	651.072	1236.38	1130.46
13	17717	6		0	368.406	60.346	14.109		5.91	232.63	144.402	74.826		0	145.58	0	435.585		0	103.906	1036.39	1383.12		0	187.514	2665.22	4261.8		0	57.47	370.334	252.925
14	17772	6		0	83.849	11.952	0		0	212.998	1.158	0		0	0	772.824	1251.12		0	82.298	583.034	642.329		0	194.577	12118	8667.14		0	753.607	3025.16
15	17773	6		0	252.979	0	0		0	303.217	135.959	83.369		0	485.153	0	391.334		0	224.4	614.296	767.983		0	596.983	298.837	774.141		0	68.331	2061.92	2907.68
16	17782	6		0	213.616	0	0		0	243.646	0	0		0	0	46.2	366.539		0	157.607	179.419	637.797		0	135.427	71.331	261.885		0	428.219	1352.29	2341.39
17	17784	6		0	369.061	0	0		0	229.371	0	0		0	0	0	0		0	74.612	0	0		0	214.2	291.432	116.596		0	128.659	252.37	421.351
18	17789	6		0	254.964	0	0		0	329.641	26.796	0		0	13.255	0	0		0	279.87	1162.18	679.789		0	320.797	443.917	429.227		0	493.194	416.093	359.034
			Mean	1.68965	294.283	30.5231	7.99288		0.347647	331.822	62.1365	9.38171		0	99.4478	232.439	331.205		0	216.324	615.217	783.574		0	342.234	2552.7	2209.31		0	200.416	1961.66	1152.96
			SD	1.56373	54.6787	19.9067	4.93238		0.347647	71.8909	24.3601	6.37513		0	40.8888	87.7493	82.663		0	60.155	209.025	209.713		0	65.8055	849.925	604.658		0	323.878	1585.04	1530.25
																													0	75.9657	221.427	238.58
1	5329	7		0	294.071	0	0		0	632.587	99.74	28.257		0	675.969	25.394	289.859		0	248.789	10.481	0		0	438.813	614.82	483.31		Medium	ConA	EB	COMC
2	5426	7		0	495.333	43.69	0		0	666.118	0	0		0	128.369	206.029	131.071		0	283.485	204.306	348.795		0	1057.44	1834.83	1917.2		0	505.186	2181.2	1223.22
3	5442	7		22.742	511.833	0	0		0	708.662	0	0		0	354.662	38.486	41.35		0	130.185	105.708	90.294		0	166.63	450.675	397.759		0	470.866	1443.44	2008.22
			Mean	7.58067	433.746	14.5633	0		0	669.122	33.2467	9.419		0	386.333	89.9697	154.093		0	220.82	106.832	146.363		0	554.294	966.774	932.757		0	0.942	171.441	111.243
			SD	7.58067	69.9996	14.5633	0		0	22.0123	33.2467	9.419		0	158.87	58.1526	72.656		0	46.411	55.9553	104.518		0	263.557	436.605	492.842		0	325.665	1265.36	1114.23
4	5319	7		0	487.361	157.319	41.98		0	437.741	29.577	0		0	112.229	140.974	338.03		0	534.416	796.604	1858.51		0	541.169	1320.37	1617.51		0	162.663	586.961	550.316
5	5331	7		0	95.916	267.131	53.815		13.612	118.926	62.537	6.285		0	71.161	607.064	763.663		0	44.996	104.462	235.653		0	72.377	0	0		0	93.861	833.211	1094.66
6	5339	7		0	208.251	0	0		0	204.03	34.167	1.262		0	81.201	392.646	449.793		0	179.604	216.754	270.039		0	248.506	663.89	705.987		0	0	1276.67	1729.52
7	5348	7		0	360.311	56.697	0		0	854.161	373.073	60.819		54.943	764.624	0	0		0	827.269	7940.62	10300		0	288.287	0	0		0	94.951	374.086	554.393
8	5354	7		0	148.061	0	0		0	254.633	15.292	0		0	69.731	0	81.26		0	147.077	361.099	468.703		0	105.03	1638.69	879.944		0	151.004	3931.04	4181.09
9	5356	7		0	129.869	126.137	70.726		2.163	427.348	29.661	64.561		0	120.961	942.319	1514.67		0	236.989	4195.07	3893.09		0	356.021	1686.97	1807.27		0	319.009	479.589	767.601
10	5365	7		0	172.163	0	0		0	366.221	19.695	71.108		0	157.322	754.643	1497.33		0	241.773	411.138	463.65		0	438.331	2021.65	1480.84		0	134.783	1574.22	1190.89
11	5377	7		0	342.854	108.22	33.765		0	559.274	0	0		0	282.742	613.855	693.16		0	311.264	112.125	298.705		0	312.791	863.085	852.664		0	858.244	2511.65	2246.59
12	5409	7		0	452.833	43.551	19.176		0	713.737	39.875	0		0	335.306	1849.2	2552.93		0	136.375	940.122	1206.84		0	637.616				0	130.698	674.709	595.159
13	5415	7		0	68.83	0	11.807		0	201.971	0	0		0	82.02	329.789	425.192		0	11.511	11.075	22.227		0	228.692	954.146	381.674		0	393.043	17978	0
14	5420	7		0	240.663	0	41.456		0	371.75	245.047	120.411		0	229.542	634.513	555.014		0	144.919	246.408	699.026		0	417.456	540.695	832.198		0	37.489	100.622	41.357
15	5421	7		0	204.236	81.684	0		0	219.356	0	0		0	275.804	278.104	606.651		0	97.694	20.004	69.206		0	305.791	300.629	243.982		0	112.642	947.815	1027.9
16	5424	7		0	187.37	0	0		0	295.056	0	0		0	89.198	697.658	717.128		0	102.56	75.12	58.564		0	124.248	587.105	284.636		0	40.585	2173.76	304.175
17	5433	7		0	100.639	0	0		0	254.073	68.337	20.589		0	118.888	488.95	297.709		0	68.458	420.407	313.416		0	259.795	168.672	287.03		0	30.939	970.493	296.176
18	5446	7		23.829	147.496	296.565	77.02		0	102.142	16.164	0		0	79.319	0	0		0	109.174	3736.91	0		0	183.798				0	650.438	2810.01	2461.55
19	5460	7		0	448.705	813.454	11.713		0	490.674	208.994	52.813		0	400.478	831.366	210.378		0	628.821	2097.51	1228.65		0	427.647	368.192	1331.78		0	62.179	1218.36	1357.02
20	5474	7		0	881.541	53.099	0		0	458.961	0	2.95		0	248.337	336.23	502.578		0	237.425	275.053	610.716		0	574.904	1723.22	2668.5		0	1005.54	28403	16351.4
21	5487	7		0	963.368	78.27	0		0	649.806	0	0		0	425.278	945.908	302.358		0	460.639	1222.32	552.546		0	422.693	2667.16	773.485		0	186.757	1203.51	1606.49
			Mean	1.32383	313.359	115.674	20.081		0.876389	387.77	63.4677	22.2666		3.05239	219.119	546.846	639.325		0	251.165	1287.93	1252.75		0	330.286	969.03	884.218		0	87.418	216.348	124.941
			SD	1.32383	60.5353	46.2047	6.21961		0.758697	49.0763	24.5468	8.43289		3.05239	42.321	105.829	150.503		0	52.4641	487.959	575.489		0	38.0286	197.991	183.935		0	243.866	3759.84	1996.16
																													0	69.909	1734.25	879.632
1	5496	8		20.882	431.156	0	0		0	569.811	16.023	0		0	429.685	0	0		0	168.893	167.995	151.856		0	288.714	1004.74	562.352		Medium	ConA	EB	COMC
2	5898	8		0	626.589	0	0		0	557.95	0	0		0	399.948	0	0		0	399.527	0	0		0	539.681	2040.84	1143.1		0	386.977	784.153	288.785
3	6067	8		0	640.634	66.225	17.553		0	609.606	89.749	0		0	1128.08	0	0		0	365.558	0	0		0	249.49	191.627	80.396		316.166		436.844	358.855
4	6071	8		0	184.703	0	0		0	1002.5	8.265	0		0	274.848	0	0		0	299.205	0	0		0	197.834	220.112	172.442		0	906.458	762.599	380.256
5	6104	8		0	141.351	0	0		0	393.659	0	0		0	88.178	0	0		0	62.02	0	0		0	202.372	409.859	316.188		0	218.967	704.675	300.262
6	6303	8		0	293.564	0	0		0	501.833	438.37	12.28		0	186.357	0	0		0	103.679	0	0		0	166.246	290.385	61.677		0	24.856	304.955	65.726
			Mean	3.48033	386.333	11.0375	2.9255		0	605.893	92.0678	2.04667		0	417.849	0	0		0	233.147	27.9992	25.3093		0	274.056	692.927	389.359		0	206.8	1321.81	872.948
			SD	3.48033	88.2568	11.0375	2.9255		0	85.0065	70.6374	2.04667		0	151.394	0	0		0	57.6639	27.9992	25.3093		0	55.9602	296.149	168.651		52.6943	348.812	719.172	377.805
7	5498	8		0	312.279	0	0		0	543.51	0	0		0	418.484	0	0		0	87.197	0	0		0	293.047	170.85	37.747		52.6943	137.598	143.849	109.066
8	5507	8		0	816.612	13.907	75.974		0	1359.64	87.995	0		0	1119.94	0	0		0	296.157	0	0		0	549.731	350.886	214.323		0	242.725	720.201	309.446
9	5899	8		0	529.553	38.124	0		23.843	894.585	69.185	37.031		0	326.52	0.362	0		0	309.34	256.538	175.111		0	654.363	120.691	88.556		0	168.049	662.213	501.498
10	6013	8		8.113	399.839	64.388	58.509		0	469.146	0	0		0	249.701	0	0		0	176.604	0	0		0	480.387	72.166	0		0	298.088
11	6029	8		0	227.853	0	0		0	240.16	0	0		0	158.621	0	0		0	129.582	0	0		0	289.106	97.709	239.074		0	667.588	109.927	129.619
12	6046	8		0.333	132.322	0	0		0	275.492	52.272	17.957		0	81.55	167.329	0		0	44.913	0	0		0	171.168	160.743	61.949		0	1112.14	3205.77	943.972
13	6049	8		0	377.101	272.313	47.603		0	1093.27	38.897	31.089		0	448.27	16.977	0		0	580.127	4.807	61.253		0	849.099	2394.88	1400.51		0		32.986
14	6056	8		0	481.492	0	0		0	638.823	0	0		0	504.159	0	0		0	647.465	0	0		0	1023.62	209.028	17.438		0	376.259	840.219	543.317
15	6065	8		0	93.402	0	0		0	165.629	0	0		0	19.701	0	0		0	0	0	0		0	113.328	157.553	78.147		0	1032.05	37.578
16	6066	8		0	282.766	0	0		0	191.476	0	0		0	261.669	0	0		80.362	0	0	0		0	640.749	260.434	9.718		0	54.585	292.803	255.819
17	6083	8		0	99.425	0	0		0	214.182	38.846	0		0	133.576	0	0		0	142.355	0	0		0	414.914	1363.34	548.035		0	139.552	71.253	176.428
18	6099	8		0	50.456	0	0		0	118.72	0	0		0	27.413	0	0		0	28.717	0	0		0	160.472	1089.26	598.943		0	171.578	987.329	659.952
			Mean	0.703833	316.925	32.3943	15.1738		1.98692	517.053	23.9329	7.17308		0	312.467	15.389	0		6.69683	203.538	21.7788	19.697		0	469.998	537.294	274.537		0	0	100.312	119.363
			SD	0.674127	64.1938	22.5889	8.11772		1.98692	117.333	9.29753	3.93396		0	87.0874	13.8841	0		6.69683	62.8078	21.3455	15.0152		0	82.5361	207.075	118.026		0	387.51	641.872	404.379
																													0	115.417	277.954	93.1684
1	6082	9		0	446.028	0	0		0	441.181	19.497	0		0	508.972	0	0		0	308.908	0	0		0	409.985	0	0		0	379.364	0	0
2	6091	9		0	102.521	0	6.174		0	423.99	0	0		0	244.279	0	0		0	178.719	0	0		0	107.654	0	0		0	30.175	0	0
3	6094	9		1.555	403.768	0	0		0	308.532	0	0		0	335.092	58.647	0		0	164.224	453.679	102.632		0	748.588	1605.27	992.842		0	67.971	14.033	0
4	6098	9		0	101.502	121.258	67.132		0	313.167	94.492	4.684		0	97.705	0	0		0	33.808	23.783	0		0	132.087	221.745	148.918		0	0.008	6.259	0
5	6102	9		0	121.292	0	0		0	287.285	0	0		0	646.138	0	0		0	228.535	0	0		0	169.913	431.24	37.692		0	36.745	0	0
6	6252	9		0	173.444	151.439	16.287		0	431.392	41.169	286.173		0	149.718	0	0		0	141.842	0	137.255		0	280.538	0	114.506		0	705.701	93.28	406.066
			Mean	0.259167	224.759	45.4495	14.9322		0	367.591	25.8597	48.4762		0	330.317	9.7745	0		0	176.006	79.577	39.9812		0	308.127	376.375	215.66		0	203.327	18.9287	67.6777
			SD	0.259167	64.4146	29.0077	10.7584		0	29.1924	15.2659	47.5455		0	86.7583	9.7745	0		0	37.3969	74.9211	25.6783		0	99.2345	255.739	157.416		0	115.58	15.0416	67.6777
																																	removed as have been unable to retest to verify

## Sheet: IL-10 data
				CYTOKINE ANALYSIS: IL-10
				Pre-bleed					Pre-vaccination					Post-vaccination					Pre-challenge			50		Post-challenge			92		Pre-parturition
No.	Tag	Group	Day of gestation	-81					-64					-20					50					92					120
			Antigen	Medium	ConA	EB	COMC		Medium	ConA	EB	COMC		Medium	ConA	EB	COMC		Medium	ConA	EB	COMC		Medium	ConA	EB	COMC		Medium	ConA	EB	COMC
1	2483	1		1.317	3.553	3.25	2.369		0.923	3.945	2.575	1.864		0.338	3.636	1.518	1.253		0.141	1.676	1.771	0.965		0.043	2.785	2.983	1.172		0.047	2.677	4.225	1.839
2	574	1		0.274	3.139	0.727	0.362		0.518	3.169	1.059	0.612		0.17	2.192	0.816	0.296		0.196	1.586	2.468	0.899		0.023	1.672	3.709	1.608		0.074	2.047	0.693	1.772
3	581	1		0.502	7.155	1.435	0.693		0.381	5.112	0.724	0.387		0.194	2.51	0.455	0.616		0.17	3.414	1.003	0.405		0.163	4.542	4.012	1.687		0.096	2.736	1.041	0.51
4	917	1		0.323	7.362	0.817	0.51		0.305	3.75	0.825	0.473		0.259	3.357	1.139	0.558		0.171	5.155	2.577	0.984		0.032	4.474	2.086	1.019		0.073	3.796	1.922	0.484
5	2473	1		0.76	7.057	1.337	1.108		0.121	2.568	0.314	0.197		0.224	2.494	1.083	0.658		0.11	1.713	1.854	0.613		0.045	2.713	4.228	2.188		0.041	1.502	0.583	0.263
6	2482	1		0.806	3.281	1.457	1.23		0.488	2.116	1.17	0.889		0.202	1.953	0.62	0.404		0.109	1.572	1.963	1.161		0	1.945	1.822	0.973		0.033	2.269	4.648	2.031
7	2485	1		0.213	3.608	0.892	0.377		0.223	2.494	0.514	0.224		0.14	2.656	0.771	0.312		0.092	2.255	0.925	0.321		0.012	6.29	3.307	0.896		0.075	2.547	1.602	0.259
8	3170	1		0.668	9.81	1.015	0.88		0.137	2.711	0.429	0.242		0.172	3.727	1.21	0.57		0.147	3.13	2.076	0.735		0.003	1.473	1.047	0.371		0.076	2.626	5.33	1.216
9	3571	1		0.332	1.789	0.865	0.462		0.758	2.645	1.502	0.888		0.152	1.844	0.683	0.466		0.085	1.398	1.001	0.325		0.007	1.316	2.679	0.813		0.07	1.521	2.808	0.573
10	3581	1		0.408	2.423	1.087	0.723		0.371	1.657	0.919	0.631		0.338	4.454	1.909	1.412		0.136	3.897	2.206	1.036		0.023	2.019	2.647	0.928		0.072	4.413	5.125	1.495
11	3582	1		0.139	3.7	0.417	0.223		0.144	1.563	0.386	0.284		0.092	2.341	0.385	0.279		0.065	1.264	0.354	0.207		0	2.182	0.955	0.218		0.01	3.095	1.82	0.678
12	3636	1		0.302	3.863	0.607	0.567		0.144	1.845	0.272	0.295		0.081	3.733	0.182	0.152		0.114	1.841	0.738	0.357		0.072	3.324	4.54	1.538		0.046	3.673	3.552	1.83
13	4688	1		0.212	4.667	0.379	0.27		0.236	1.24	0.39	0.261		0.14	2.7	1.292	0.649		0.093	1.925	0.696	0.335		0.032	2.807	4.71	1.462		0.061	5.077	5.821	2.056
14	4718	1		0.374	3.5	0.923	0.546		0.308	2.55	0.568	0.342		0.062	1.569	0.206	0.123		0.137	2.028	2.018	0.646		0.062	3.062	1.967	0.542		0.212	5.422	6.527	0.928
15	5301	1		0.333	5.546	0.848	0.444		0.335	3.824	0.98	0.51		0.09	2.451	0.549	0.272		0.125	3.43	2.99	0.678		0.079	3.393	3.278	0.789		0	1.762	0.964	0.263
16	5320	1		0.345	3.683	1.293	0.538		0.232	3.421	0.527	0.223		0.184	6.585	1.89	0.902		0.159	3.062	1.981	0.425		0.096	2.786	1.512	0.442		0.135	3.212	5.724	1.158
17	5359	1		0.18	3.029	0.53	0.272		0.319	4.456	0.855	0.532		0.085	1.226	0.305	0.143		0.097	0.98	2.21	0.343		0.056	2.417	4.519	1.37		0.011	2.126	2.621	0.77
18	5383	1		0.369	6.264	1.012	0.647		0.606	2.535	1.473	1.154		0.07	1.689	0.453	0.207		0.089	2.437	1.023	0.43		0.039	1.927	0.427	0.191		0.055	3.236	2.37	0.527
19	5425	1		0.303	2.585	0.954	0.454		0.438	3.459	0.979	0.788		0.146	1.85	1.284	0.516		0.144	2.227	4.101	1.413		0.138	2.409	5.391	1.485		0.079	2.124	3.387	0.724
			Mean	0.380167	4.58117	0.921944	0.572556		0.336889	2.83972	0.771444	0.496222		0.155611	2.74061	0.846222	0.474167		0.124389	2.40633	1.788	0.6285		0.049	2.8195	2.93533	1.02889		0.0677222	2.95467	3.141	0.974278
			SD	0.0446875	0.506272	0.0759622	0.0649642		0.0410653	0.242055	0.0890276	0.066141		0.0170666	0.300925	0.124204	0.0748673		0.00836978	0.254055	0.224026	0.081156		0.0109768	0.295572	0.346785	0.132748		0.011464	0.272297	0.460209	0.146344
1	5437	2		0.339	6.73	1.008	0.522		0.314	7.307	0.651	0.372		0.194	4.663	1.628	0.627		0.141	3.86	1.924	0.63		0.121	5.516	4.924	1.04		0.043	5.038	5.903	1.186
2	5472	2		0.444	4.075	1.405	0.621		0.49	5.596	1.587	0.721		0.195	3.179	0.1438	0.565		0.158	1.735	1.584	0.423		0.086	1.284	1.733	0.674		0.059	2.913	6.527	2.635
3	5479	2		0.569	8.01	2.091	0.854		0.384	4.149	0.829	0.404		0.266	2.612	1.069	0.528		0.197	2.522	1.615	0.951		0.075	5.079	2.505	1.066		0.026	3.804	1.669	0.821
4	5481	2		0.338	5.653	0.75	0.497		0.61	3.89	1.622	0.746		0.14	1.777	1.1	0.405		0.132	0.642	0.458	0.2		0.151	1.638	3.935	0.285		0.198	0.81	2.119	0.639
5	5482	2		0.3	4.146	0.959	0.503		0.338	4.416	1.213	0.472		0.147	1.981	0.647	0.319		0.144	2.012	0.826	0.369		0.079	1.8	2.735	0.816		0.033	1.019	1.102	0.347
6	5488	2		0.611	5.04	1.242	1.005		0.562	3.648	1.433	0.769		0.165	1.627	1.287	0.626		0.186	2.49	3.214	1.489		0.087	1.65	2.484	1.2		0.074	1.669	3.938	1.454
7	5497	2		0.566	10.114	1.219	0.75		0.268	3.327	0.552	0.253		0.075	2.059	0.154	0.123		0.131	2.313	1.642	0.315		0.065	1.905	0.744	0.284		0.096	2.599	1.89	0.493
8	5500	2		0.18	9.314	0.681	0.412		0.386	7.395	0.748	0.509		0.163	5.941	1.391	0.763		0.115	4.7	2.559	0.997		0.067	6.138	3.85	1.233		0.057	5.65	4.096	1.193
9	5526	2		0.241	3.801	0.667	0.384		0.366	2.329	0.566	0.425		0.21	3.778	1.062	0.509		0.253	4.321	2.723	1.033		0.08	2.545	2.806	0.917		0.079	2.604	1.684	0.594
10	5889	2		0.241	5.125	0.787	0.435		0.85	5.492	1.118	0.944		0.128	2.347	0.572	0.358		0.1	2.049	0.563	0.413		0.086	1.887	0.992	0.374		0.061	3.296	4.573	0.916
11	5896	2		0.457	3.657	1.08	0.874		0.443	3.64	0.953	0.797		0.186	3.568	1.858	1.033		0.199	3.66	3.402	1.341		0.051	1.027	0.502	0.211		0.082	3.717	2.746	1.272
12	6015	2		0.461	3.668	1.397	0.748		0.405	2.965	0.706	0.515		0.085	2.549	0.501	0.222		0.12	3.415	1.04	0.361		0.07	2.336	1.459	0.477		0.04	2.547	2.292	0.637
13	6032	2		0.204	4.294	0.452	0.235		0.238	2.872	0.661	0.293		0.182	4.189	1.726	0.849		0.129	2.672	1.954	0.688		0.082	2.009	1.972	0.549		0.233	5.664	8.862	3.434
14	6033	2		0.487	3.048	1.354	0.686		0.373	1.98	1.101	0.584		0.067	1.406	0.43	0.334		0.117	1.115	0.68	0.401		0.074	1.525	1.067	0.722		0.08	3.63	3.105	1.173
15	6037	2		0.365	2.013	1.164	1.006		0.191	1.558	0.747	0.245		0.102	1.685	0.505	0.196		0.116	1.646	1.291	0.355		0.064	1.711	1.653	0.4		0.031	2.549	3.846	0.86
16	6038	2		0.222	2.878	0.506	0.338		0.375	2.574	0.935	0.48		0.068	1.913	0.433	0.252		0.1	1.926	0.427	0.358		0.117	3.822	1.971	0.569		0.058	3.238	2.834	0.784
17	6043	2		0.424	1.413	1.214	0.713		0.098	0.518	0.147	0.129		0.101	1.004	1.165	0.644		0.163	1.478	1.893	0.62		0.117	3.232	3.568	1.139		0.034	0.615	0.904	0.218
18	6050	2		0.52	3.146	1.331	0.711		0.375	2.663	0.946	0.392		0.239	3.401	2.293	1.012		0.16	1.885	1.444	0.581		0.265	5.586	0	1.876		0.2	3.834	4.941	1.133
19	6051	2		0.308	3.268	0.802	0.494		0.541	4.747	1.819	0.722		0.186	4.177	0.625	0.339		0.108	4.88	1.448	0.434		0.059	2.632	1.731	0.518		0.092	4.604	6.166	1.817
			Mean	0.383	4.70489	1.05837	0.620421		0.400368	3.74032	0.964947	0.514316		0.152579	2.83453	0.978411	0.510737		0.145737	2.59584	1.61511	0.629421		0.0945263	2.80642	2.13847	0.755263		0.0829474	3.14737	3.64195	1.13716
			SD	0.0307277	0.538689	0.0900534	0.0509068		0.0380856	0.413766	0.0973596	0.0504486		0.0134189	0.297825	0.139331	0.0612158		0.00918932	0.279003	0.202358	0.0838477		0.0110679	0.371498	0.29497	0.0977303		0.0139375	0.340898	0.485383	0.180435
1	471	3		0.125	2.576	0.235	0.166		0.214	2.197	0.348	0.309		0.192	3.631	1.272	0.652		0.121	1.277	0.94	0.371		0.1	2.081	1.202	0.508		0.051	1.95	4.721	1.367
2	571	3		0.945	7.475	2.435	1.488		0.424	2.87	0.848	0.399		0.153	2.471	1.1	0.555		0.078	2.199	1.71	0.576		0.084	3.358	5.067	1.396		0.059	2.839	4.848	1.139
3	577	3		0.366	2.548	0.753	0.761		0.539	3.335	0.833	0.595		0.185	1.464	1.006	0.565		0.108	1.215	1.054	0.788		0.095	2.182	1.983	1.209		0.107	2.439	7.949	2.651
4	584	3		1.361	6.901	2.798	2.316		0.962	5.717	2.77	1.222		0.216	4.74	1.26	0.903		0.101	3.043	2.289	1.052		0.065	2.839	2.666	0.747		0.059	6.138	5.504	2.371
5	619	3		0.328	2.409	0.824	0.576		1.065	5.58	1.551	1.04		0.182	1.61	0.8	0.437		0.092	2.322	1.718	0.605		0.089	2.566	2.414	1.197		0.05	1.245	1.166	0.868
6	633	3		0.31	2.538	0.679	0.523		0.321	1.521	0.433	0.385		0.258	2.223	0.68	0.622		0.11	2.414	1.628	0.594		0.076	2.276	2.566	0.701		0.068	2.7	2.787	1.318
7	665	3		0.986	9.371	2.755	1.447		0.874	5.74	1.795	0.826		0.261	2.67	1.367	0.609		0.212	2.863	2.722	0.876		0.181	2.505	3.511	1.269		0.227	3.784	4.495	1.194
8	901	3		0.217	5.656	0.774	0.358		0.311	4.948	1.069	0.477		0.105	3.226	0.56	0.303		0.108	5.052	4.043	1.42		0.071	3.959	3.724	1.107		0.065	3.226	5.489	0.939
9	902	3		0.198	3.641	0.715	0.37		0.145	1.248	0.197	0.136		0.147	1.976	0.421	0.259		0.077	2.46	1.145	0.216		0.073	2.321	1.565	0.616		0.07	1.29	0.95	0.44
10	904	3		0.777	10.296	1.488	1.298		1.177	7.832	1.71	1.398		0.257	5.526	1.384	0.69		0.123	4.31	1.605	0.587		0.076	5.285	4.368	1.454		0.045	1.484	0.806	0.4
11	908	3		0.188	3.913	0.306	0.296		0.287	3.23	0.371	0.321		0.217	2.271	1.003	0.705		0.237	2.257	1.958	1.037		0.203	2.203	3.409	1.413		0.224	0.875	2.463	0.956
12	6063	3		0.67	3.217	1.845	1.007		0.426	3.209	0.728	0.522		0.311	2.259	1.26	0.895		0.139	2.369	1.452	0.604		0.1	3.208	3.043	1.043		0.08	2.529	2.516	0.829
13	6070	3		0.575	7.012	1.206	0.865		0.698	5.078	1.237	1.012		0.243	4.305	2.741	1.304		0.18	3.137	2.435	0.844		0.127	3.616	3.426	1.246		0.06	1.94	0.797	0.315
14	6076	3		0.53	3.923	1.785	1.157		0.223	1.225	0.351	0.233		0.221	2.816	1.179	0.806		0.129	1.791	1.328	0.438		0.056	0.454	0.357	0.171		0.04	3.382	2.335	0.708
15	6097	3		0.404	6.646	1.088	0.647		0.373	3.901	0.904	0.473		0.1	2.622	0.277	0.218		0.12	3.965	2.204	0.499		0.176	5.586	4.931	1.876		0.063	2.002	2.869	0.602
16	6173	3		0.243	5.706	0.586	0.293		0.158	5.428	0.323	0.186		0.121	3.861	0.304	0.175		0.116	0.934	2.468	0.38		0.104	5.69	4.753	1.954		0.104	5.347	7.245	2.885
17	6297	3		0.344	5.93	0.858	0.395		0.288	2.152	0.456	0.381		0.175	1.448	0.561	0.262		0.135	1.502	0.729	0.331		0.078	3.217	0.977	0.258		0.072	3.805	2.223	0.552
18	6350	3		0.291	7.354	0.721	0.385		0.288	2.581	0.809	0.405		0.186	2.419	0.669	0.377		0.127	2.2	1.366	0.489		0.088	2.982	0.887	0.296		0.126	3.149	3.831	1.233
19	13817	3		0.905	8.253	3.052	1.309		0.259	2.024	0.726	0.357		0.206	4.526	1.032	0.615		0.092	3.084	1.109	0.582		0.057	3.275	1.016	0.481		0.067	2.792	3.23	0.95
20	13983	3		0.542	3.374	2.094	1.031		0.226	1.724	0.659	0.269		0.115	2.093	0.347	0.29		0.089	2.296	1.991	0.941		0.047	1.723	0.692	0.273		0.057	3.1	1.606	0.608
21	17781	3		0.472	8.029	0.934	0.709		0.389	2.22	0.951	0.536		0.232	3.963	1.185	0.774		0.134	4.617	1.686	0.527		0.106	4.01	3.117	0.821		0.048	1.887	0.903	0.271
			Mean	0.51319	5.56038	1.33005	0.828429		0.459381	3.51238	0.908048	0.546762		0.194429	2.9581	0.97181	0.57219		0.125143	2.63367	1.78952	0.655095		0.0977143	3.11124	2.65114	0.954095		0.0829524	2.75729	3.273	1.076
			SD	0.0704881	0.531891	0.187582	0.116475		0.0675127	0.401078	0.136128	0.076301		0.0124251	0.252038	0.119425	0.061227		0.00886762	0.242271	0.163076	0.0630035		0.00915323	0.281175	0.32114	0.114452		0.0113363	0.282779	0.457667	0.159699
1	916	4		0.177	2.857	0.376	0.257		0.455	3.899	0.756	0.509		0.242	2.717	0.96	0.601		0.059	2.884	1.182	0.518		0.048	2.057	1.307	0.729		0.08	2.304	3.595	1.878
2	903	4		0.464	3.586	1.563	1.169		0.53	2.589	1.144	0.519		0.35	3.217	3.331	1.246		0.112	2.462	2.509	0.546		0.133	3.079	3.309	1.02		0.146	3.74	5.776	1.515
3	911	4		0.312	3.952	0.613	0.392		0.259	3.815	0.455	0.301		0.232	3.378	1.333	0.697		0.041	2.938	1.104	0.471		0.117	5.89	6.354	1.71		0.06	2.428	1.935	0.37
4	912	4		0.389	2.81	1.114	0.416		0.18	1.544	0.366	0.21		0.197	2.426	1.738	0.874		0.072	2.559	2.56	0.711		0.084	2.547	1.168	0.996		0.05	1.036	0.603	0.219
5	914	4		0.394	3.562	0.763	0.692		0.493	1.823	0.684	0.56		0.153	1.642	0.513	0.337		0.043	3.444	1.509	0.61		0.034	2.574	0.559	0.226		0.035	2.116	2.756	1.065
6	2275	4		0.39	5.213	1.178	0.482		0.276	4.502	0.907	0.372		0.24	3.921	1.338	0.711		0.072	2.613	1.444	0.337		0.043	2.52	0.95	0.447		0.116	3.419	2.917	0.892
7	5323	4		0.504	4.275	1.006	0.653		0.143	3.439	0.55	0.266		0.289	5.142	3.033	1.602		0.06	1.629	0.824	0.471		0.045	3.123	1.915	0.614		0.058	2.474	2.529	1.278
8	6072	4		0.298	4.455	0.702	0.359		0.31	3.51	0.905	0.344		0.192	4.473	0.648	0.339		0.106	1.346	0.462	0.155		0.116	1.809	1.204	0.44		0.054	2.065	0.329	0.179
9	6074	4		0.22	1.942	0.56	0.326		0.42	2.866	0.728	0.499		0.089	1.909	0.213	0.181		0.039	1.856	1.078	0.258		0.032	0.716	0.289	0.162		0.059	2.908	4.26	1.438
10	6351	4		0.073	2.666	0.233	0.113		0.288	3.443	1.009	0.379		0.161	4.595	0.886	0.611		0.035	3.664	1.465	0.279		0.115	3.672	3.155	1.278		0.09	3.184	1.394	0.747
11	6373	4		0.109	2.589	0.226	0.151		0.185	2.478	0.287	0.197		0.159	3.106	1.21	0.693		0.019	1.15	0.168	0.075		0.073	2.44	4.218	1.542		0.057	4.457	6.769	2.322
12	6374	4		0.292	2.857	0.824	0.524		0.464	3.352	0.789	0.54		0.307	4.134	1.423	1.248		0.106	3.412	1.636	0.661		0.116	4.715	2.508	0.704		0.117	4.843	4.27	1.169
13	9713	4		0.151	2.063	0.346	0.219		0.608	5.233	1.66	0.782		0.173	2.991	0.919	0.519		0.051	0.964	0.586	0.384		0.118	4.06	3.183	1.244		0.25	4.29	5.769	2.085
14	9714	4		0.453	7.389	1.506	0.639		0.38	4.093	1.083	0.479		0.232	4.997	2.532	1.383		0.114	1.725	0.642	0.36		0.118	4.918	3.163	1.318		0.157	5.196	7.139	2.185
15	13812	4		0.877	9.704	2.857	1.377		1.025	6.102	3.112	0.958		0.31	2.85	2.039	0.818		0.221	2.985	3.151	1.03		0.207	2.84	2.124	0.901		0.213	3.81	4.271	0.988
16	13821	4		0.165	2.53	0.331	0.172		0.143	1.896	0.258	0.171		0.15	2.797	1.074	0.533		0.074	3.17	1.756	0.545		0.101	1.528	0.453	0.354		0.139	2.64	2.764	0.817
17	13823	4		0.11	2.124	0.539	0.19		0.751	5.565	2.406	0.943		0.213	4.032	2.008	0.9		0.048	3.453	1.803	0.298		0.121	1.094	1.082	0.521		0.215	2.752	0.628	0.925
18	13824	4		0.112	2.48	0.366	0.175		0.154	1.607	0.374	0.174		0.106	1.202	0.579	0.263		0.066	2.001	1.687	0.296		0.071	1.641	0.608	0.234		0.082	1.515	1.769	0.408
19	13825	4		0.351	3.443	1.148	0.52		0.216	3.474	0.469	0.203		0.172	3.401	1.994	0.743		0.033	2.459	0.639	0.201		0.074	2.486	2.825	1.056		0.112	5.765	7.577	2.601
20	13826	4		0.529	7.604	1.468	0.846		1.232	4.221	2.503	1.435		0.127	4.72	0.323	0.219		0.052	3.506	0.43	0.179		0.065	4.267	1.123	0.467		0.159	6.942	3.835	1.89
			Mean	0.325947	3.96021	0.912789	0.495526		0.424053	3.45011	1.03626	0.491158		0.202737	3.41753	1.42811	0.732474		0.0717895	2.49137	1.33963	0.414053		0.0938421	2.94311	2.11526	0.801789		0.114158	3.45158	3.54158	1.21542
			SD	0.0451912	0.489302	0.146689	0.0792073		0.0693698	0.30139	0.187356	0.0763309		0.0165459	0.260217	0.203399	0.0931429		0.0105502	0.198153	0.184925	0.053269		0.00981027	0.313509	0.357707	0.107845		0.0144995	0.347299	0.517751	0.166808
1	17713	5		0.373	7.44	0.804	0.816		0.616	1.773	0.202	0.211		0.13	3.196	0.452	0.384		0.06	2.156	0.351	0.226		0.076	3.202	1.639	0.525		0.077	4.991	4.979	1.682
2	17374	5		0.149	1.849	0.548	0.154		0.371	4.206	0.975	0.374		0.128	3.252	0.697	0.55		0.156	2.195	2.127	0.997		0.142	2.039	2.418	1.146		0.158	6.233	5.036	1.635
			Mean	0.261	4.6445	0.676	0.485		0.4935	2.9895	0.5885	0.2925		0.129	3.224	0.5745	0.467		0.108	2.1755	1.239	0.6115		0.109	2.6205	2.0285	0.8355		0.1175	5.612	5.0075	1.6585
			SD	0.112	2.7955	0.128	0.331		0.1225	1.2165	0.3865	0.0815		0.001	0.028	0.1225	0.083		0.048	0.0195	0.888	0.3855		0.033	0.5815	0.3895	0.3105		0.0405	0.621	0.0285	0.0235
3	13827	5		1.026	6.369	3.205	1.534		0.18	3.396	0.947	0.33		0.252	2.602	1.707	0.647		0.135	2.345	1.829	0.651		0.083	2.7	3.123	1.132		0.186	5.953	8.381	4.034
4	13833	5		1.443	7.018	3.223	1.995		0.389	3.579	0.817	0.558		0.426	5.243	1.902	1.023		0.282	2.884	2.473	0.833		0.344	4.376	5.569	2.105		0.184	2.155	2.791	0.696
5	13839	5		0.248	3.311	0.743	0.409		0.163	2.613	0.371	0.21		0.16	3.344	1.077	0.624		0.074	1.843	0.402	0.169		0.091	2.559	0.546	0.317		0.117	1.542	2.957	0.984
6	13843	5		1.016	8.833	1.603	1.286		0.285	4.396	0.641	0.344		0.169	4.424	0.523	0.464		0.095	4.744	0.946	0.443		0.033	1.374	0.11	0.063		0.06	3.856	1.569	0.584
7	13858	5		0.22	2.388	0.437	0.304		0.121	1.38	0.139	0.118		0.121	2.545	0.32	0.259		0.078	0.763	0.167	0.113		0.049	0.847	0.653	0.181		0.031	1.122	0.229	0.112
8	13976	5		0.129	1.007	0.254	0.165		0.054	1.141	0.097	0.025		0.178	3.387	0.724	0.577		0.172	2.966	2.797	0.782		0.095	3.344	2.927	0.642		0.137	1.265	0.981	0.444
9	13988	5		0.325	4.386	1.369	0.478		0.153	1.81	0.367	0.163		0.08	1.978	0.154	0.167		0.07	1.037	0.281	0.145		0.074	2.98	4.611	0.971		0.079	3.428	5.553	1.275
10	13989	5		0.121	2.182	0.244	0.19		0.318	2.855	0.733	0.46		0.192	2.384	1.523	0.826		0.059	1.372	1.74	0.821		0.032	0.267	0.118	0.079		0.05	0.764	0.633	0.2
11	17217	5		0.127	2.111	0.183	0.303		0.062	0.914	0.117	0.061		0.186	2.577	0.807	0.692		0.066	0.654	0.226	0.113		0.083	4.478	1.742	0.738		0.086	4.885	3.825	1.311
12	17220	5		0.41	4.358	0.946	0.642		0.493	4.245	0.847	0.609		0.258	4.905	1.697	1.117		0.059	1.62	0.392	0.286		0.101	3.497	4.759	1.839		0.209	8.355	0	5.835
13	17292	5		0.084	1.533	0.216	0.103		0.261	2.278	0.591	0.288		0.224	2.978	0.86	0.572		0.057	0.495	0.166	0.096		0.107	1.194	1.075	0.374		0.104	0.957	1.31	0.298
14	17569	5		0.222	1.807	0.393	0.301		0.453	4.806	0.801	0.487		0.301	6.957	1.948	1.259		0.124	1.439	0.591	0.295		0.087	1.153	2.018	0.74		0.097	4.416	4.126	1.31
15	17676	5		0.152	3.989	0.229	0.202		0.195	3.562	0.199	0.183		0.096	2.743	0.246	0.157		0.124	1.466	0.377	0.227		0.056	3.042	0.393	0.229		0.1	3.717	1.671	0.478
16	17683	5		0.231	3.041	1.158	0.316		0.58	3.325	0.943	0.569		0.195	4.266	1.363	0.639		0.116	1.062	0.687	0.294		0.093	2.814	3.674	1.835		0.064	5.466	7.307	3.55
17	17689	5		0.365	3.362	1.067	0.57		0.209	1.964	0.389	0.224		0.3	3.537	2.199	1.288		0.074	0.675	0.72	0.31		0.059	1.577	1.485	0.321		0.059	3.027	3.477	1.053
18	17699	5		0.143	1.796	0.556	0.224		0.143	1.066	0.287	0.145		0.207	2.963	1.486	0.427		0.067	0.885	0.891	0.348		0.097	1.434	4.041	0.764		0.087	1.463	4.298	1.395
			Mean	0.391375	3.59319	0.989125	0.563875		0.253688	2.70812	0.517875	0.298375		0.209062	3.55206	1.1585	0.671125		0.10325	1.64063	0.917813	0.370375		0.09275	2.35225	2.30275	0.770625		0.103125	3.27319	3.06925	1.47244
			SD	0.100704	0.54655	0.243988	0.138024		0.0388729	0.314009	0.0765652	0.0471762		0.0215487	0.327011	0.164421	0.0886591		0.0145758	0.280424	0.209215	0.0649677		0.0177556	0.315899	0.454614	0.163676		0.012991	0.540775	0.61536	0.40161
1	5318	6		0.15	2.832	0.33	0.169		0.135	1.808	0.222	0.169		0.22	2.653	0.965	0.394		0.112	2.929	1.057	0.383		0.122	3.065	3.668	1.276		0.077	2.316	5.706	1.496
2	2433	6		0.232	2.289	0.858	0.34		0.103	0.554	0.151	0.115		0.237	6.649	7.647	0.584		0.048	1.827	1.754	0.722		0.08	1.303	1.94	0.769		0.053	0.803	0.937	0.28
3	2476	6		0.245	3.991	0.662	0.516		0.396	2.142	0.971	0.509		1.235	5.34	0.541	2.993		0.055	3.475	2.806	1.831		0.119	3.174	1.053	0.528		0.083	4.894	6.485	4.405
4	2486	6		0.227	4.069	0.702	0.46		0.166	1.67	0.331	0.215		0.16	3.258	0.755	0.441		0.057	2.558	0.576	0.237		0.108	4.327	3.031	0.858		0.141	3.435	2.836	1.555
5	2488	6		0.116	1.787	0.273	0.166		0.198	1.221	0.518	0.266		0.112	1.795	0.496	0.277		0.009	0.663	0.165	0.072		0.064	1.722	1.771	0.475		0.044	0.826	1.056	0.356
6	3576	6		0.225	3.05	0.853	0.543		0.298	1.044	0.62	0.495		0.207	1.451	1.424	0.589		0.044	2.924	2.438	0.993		0.079	1.627	3.303	1.113		0.085	2.257	4.822	1.414
7	3577	6		0.163	1.572	0.504	0.239		0.512	2.478	1.219	0.675		0.194	1.985	1.989	0.788		0.103	0.594	0.727	0.256		0.077	2.586	3.449	0.897		0.064	1.087	0.45	0.256
8	3586	6		0.368	2.22	1.063	0.689		0.243	1.371	0.544	0.324		0.169	1.622	0.868	0.553		0.04	1.582	1.058	0.377		0.088	1.629	2.835	0.609		0.109	1.295	3.213	0.747
9	3639	6		0.122	4.159	0.321	0.204		0.401	3.022	1.067	0.58		0.127	2.999	1.3	0.56		0.077	5.193	2.142	0.664		0.084	3.279	1.025	0.586		0.08	5.084	3.75	1.742
10	3643	6		0.118	2.331	0.31	0.166		0.124	1.103	0.279	0.196		0.158	1.705	0.664	0.438		0.061	1.583	0.844	0.314		0.063	2.998	2.968	0.749		0.085	4.018	3.508	0.803
11	4719	6		0.107	1.682	0.278	0.156		0.142	1.319	0.361	0.235		0.117	2.261	0.568	0.279		0.032	0.456	0.082	0.054		0.063	1.386	0.361	0.212		0.112	3.378	3.834	0.836
12	4998	6		0.135	2.184	0.323	0.208		0.129	0.64	0.163	0.138		0.181	2.613	0.995	0.415		0.142	1.87	0.814	0.314		0.126	4.324	1.762	0.65		0.102	3.126	1.25	0.258
13	17717	6		0.215	3.822	0.639	0.35		0.524	3.448	1.19	0.664		0.163	3.257	0.62	0.418		0.108	2.954	2.753	0.693		0.087	2.626	1.852	0.545		0.109	4.579	2.367	1.394
14	17772	6		0.154	3.104	0.469	0.199		0.17	2.627	0.402	0.242		0.204	3.289	2.191	0.1078		0.057	4.169	2.301	0.857		0.059	4.429	4.998	1.25		0.019	2.091	1.966	0.304
15	17773	6		0.286	2.735	0.781	0.507		0.587	2.518	1.361	0.853		0.134	1.932	0.582	0.568		0.047	2.365	0.948	0.648		0.042	1.278	0.252	0.173		0.016	1.69	1.385	0.89
16	17782	6		0.162	2.801	0.277	0.181		0.361	2.844	0.66	0.435		0.277	3.11	1.548	0.646		0.123	3.14	1.023	0.398		0.152	2.398	0.993	0.61		0.178	2.702	2.223	0.633
17	17784	6		0.171	2.373	0.396	0.231		0.261	1.531	0.388	0.285		0.234	3.574	0.713	0.361		0.04	1.107	0.103	0.063		0.108	2.034	1.007	0.421		0.066	3.657	1.162	0.611
18	17789	6		0.28	4.55	0.717	0.425		0.612	5.3	0.93	0.658		0.109	3.217	0.207	0.214		0.039	3.68	1.345	0.764		0.051	2.709	0.538	0.351		0.041	3.369	1.646	0.681
			Mean	0.195647	2.86582	0.554471	0.328235		0.307471	2.04894	0.656176	0.405		0.236353	2.94453	1.35929	0.601871		0.0636471	2.36118	1.287	0.544529		0.0852941	2.57818	1.94929	0.635059		0.0815882	2.84065	2.52294	1.00971
			SD	0.0176604	0.22874	0.0604373	0.040166		0.0416148	0.291214	0.0947998	0.0537579		0.0634767	0.330092	0.414918	0.155105		0.00860657	0.323864	0.22155	0.106927		0.00707406	0.258523	0.31681	0.0697668		0.0102085	0.338937	0.386718	0.241235
1	5329	7		0.192	1.15	0.486	0.305		0.47	3.242	1.024	0.582		0.242	2.321	0.733	0.429		0.09	1.892	0.458	0.18		0.07	2.699	1.541	0.529		0.166	3.987	7.479	2.708
2	5426	7		0.068	1.818	0.275	0.117		0.158	1.965	0.368	0.164		0.181	1.793	0.897	0.363		0.076	2.731	2.474	0.438		0.032	1.625	0.771	0.193		0.062	1.675	1.561	0.495
3	5442	7		0.137	2.092	0.397	0.215		0.133	2.185	0.36	0.154		0.19	1.83	0.738	0.301		0.093	1.358	0.816	0.267		0.108	1.797	1.358	0.492		0.026	0.523	0.207	0.115
			Mean	0.132333	1.68667	0.386	0.212333		0.253667	2.464	0.584	0.3		0.204333	1.98133	0.789333	0.364333		0.0863333	1.99367	1.24933	0.295		0.07	2.04033	1.22333	0.404667		0.0846667	2.06167	3.08233	1.106
			SD	0.0358717	0.279748	0.0611583	0.0542873		0.108407	0.39415	0.220012	0.14103		0.0190117	0.170169	0.0538527	0.0369564		0.00523874	0.399597	0.620993	0.0757826		0.0219393	0.333055	0.232254	0.106371		0.0419735	1.01849	2.23281	0.808477
4	5319	7		0.6	5.403	1.582	0.976		0.209	1.134	0.523	0.249		0.211	1.503	1.332	0.558		0.13	1.905	2.744	0.891		0.14	2.175	4.25	1.401		0.117	1.191	1.556	0.729
5	5331	7		0.881	5.102	2.302	1.82		0.676	4.129	1.977	1.093		0.446	3.66	4.428	2.08		0.165	1.777	2.745	0.895		0.234	3.733	0	5.618		0.093	2.221	1.992	1.038
6	5339	7		0.242	4.142	1.284	0.393		0.194	3.089	0.571	0.24		0.351	2.705	2.199	0.991		0.114	2.537	3.081	0.579		0.112	1.769	2.79	0.438		0.051	0.893	1.498	0.323
7	5348	7		0.343	5.354	0.954	0.593		0.165	3.406	0.529	0.216		0.359	3.941	2.333	1.051		0.134	5.226	5.503	1.921		0.081	2.577	2.919	1.336		0.073	3.101	2.217	1.221
8	5354	7		0.217	4.338	0.456	0.261		0.282	2.839	0.577	0.247		0.355	3.045	1.153	0.836		0.105	2.855	1.512	0.691		0.125	2.353	3.935	1.299		0.065	2.139	0.727	0.434
9	5356	7		0.42	2.889	1.257	0.939		0.355	2.714	0.893	0.464		0.247	1.824	1.374	0.796		0.071	1.652	3.221	0.983		0.056	1.919	2.754	1.039		0.025	0.886	1.19	0.484
10	5365	7		0.37	4.102	1.247	0.555		0.412	3.971	0.975	0.4		0.464	5.85	2.206	1.216		0.108	3.264	1.534	0.521		0.137	5.064	6.097	1.397		0.136	4.267	3.955	1.074
11	5377	7		0.547	5.532	1.882	0.732		0.284	3.239	0.568	0.336		0.772	6.065	3.065	2.277		0.141	3.848	1.96	0.608		0.146	4.718	5.525	1.62		0.226	3.644	4.493	0.837
12	5409	7		0.189	5.908	0.759	0.309		0.203	4.914	0.771	0.225		0.377	7.305	2.723	1.139		0.046	5.789	1.176	0.482		0.053	4.607	4.543	1.61		0.088	3.849	3.902	1.045
13	5415	7		0.033	1.248	0.06	0.025		0.194	2.21	0.418	0.234		0.235	2.701	0.724	0.454		0.05	0.812	0.254	0.085		0.134	4.408	1.868	0.804		0.036	1.154	0.524	0.129
14	5420	7		0.316	4.907	0.978	0.753		0.445	1.996	1.821	0.708		0.272	3.323	2.512	0.872		0.1	2.951	2.645	0.765		0.046	1.972	0.737	0.28		0.134	2.685	3.334	0.687
15	5421	7		0.29	4.113	1.575	0.426		0.123	1.356	0.206	0.153		0.34	2.729	1.947	0.14		0.096	1.723	1.562	0.281		0.059	1.406	1.691	0.273		0.088	2.557	6.291	1.617
16	5424	7		0.152	2.839	0.58	0.211		0.131	2.067	0.299	0.139		0.526	2.632	1.685	1.155		0.062	1.637	0.751	0.362		0.06	2.624	1.291	0.515		0.059	2.201	2.07	0.808
17	5433	7		0.166	1.961	0.336	0.263		0.363	2.774	0.93	0.508		0.57	4.73	1.601	1.18		0.066	3.549	1.285	0.459		0.053	1.85	0.927	0.377		0.039	2.585	4.192	2.136
18	5446	7		0.646	4.597	1.544	0.831		0.141	1.822	0.41	0.184		0.492	4.377	3.064	1.484		0.087	1.931	2.003	0.666		0.13	2.679	7.551	2.659		0.043	1.845	0.714	0.31
19	5460	7		0.814	4.643	2.872	1.13		0.57	4.947	1.879	0.934		0.366	2.406	1.744	0.734		0.107	2.662	2.667	0.84		0.074	1.526	0.822	0.505		0.109	6.789	7.395	2.558
20	5474	7		0.213	3.034	0.609	0.329		0.438	3.645	1.114	0.529		0.262	3.073	2.22	1.001		0.09	1.173	1.483	0.524		0.179	4.765	5.502	1.649		0.131	3.096	5.657	1.379
21	5487	7		0.362	7.67	1.275	0.448		0.45	3.716	1.965	0.587		0.555	7.636	3.839	1.717		0.096	4.507	3.071	1.63		0.112	6.222	7.535	2.174		0.035	1.701	0.871	0.337
			Mean	0.377833	4.32122	1.19733	0.610778		0.313056	2.99822	0.912556	0.413667		0.4	3.86139	2.2305	1.09339		0.0982222	2.76656	2.17761	0.732389		0.107278	3.1315	3.37428	1.38856		0.086	2.60022	2.921	0.952556
			SD	0.0551314	0.359792	0.167015	0.100401		0.0378099	0.262367	0.141014	0.0643724		0.0340624	0.423456	0.222315	0.126573		0.00754011	0.32707	0.281185	0.105041		0.0121114	0.34678	0.557157	0.295436		0.011912	0.339667	0.490924	0.153537
1	5496	8		0.307	4.514	0.722	0.344		0.522	3.354	1.184	0.715		0.169	3.281	0.518	0.319		0.058	3.904	1.484	0.669		0.08	3.372	4.488	1.11		0.045	2.33	4.092	0.716
2	5898	8		0.199	6.509	0.412	0.243		0.101	1.87	0.107	0.119		0.13	1.97	0.379	0.185		0.091	6.622	1.002	0.262		0.144	4.872	3.904	1.389		0.071	3.735	1.694	0.45
3	6067	8		0.289	4.278	1.047	0.34		0.428	3.866	1.373	1.044		0.18	3.911	0.411	0.29		0.042	1.238	0.331	0.119		0.072	1.29	0.564	0.141		0.191	2.218	2.935	0.672
4	6071	8		0.618	3.326	1.433	0.693		0.716	7.766	1.226	0.562		0.315	1.878	0.809	0.507		0.06	2.211	0.353	0.192		0.127	2.026	4.139	1.001		0.109	2.111	5.419	0.992
5	6104	8		0.533	10.476	1.123	0.859		0.24	2.776	0.532	0.314		0.235	3.139	0.638	0.402		0.097	1.569	0.303	0.125		0.11	2.405	2.661	0.765		0.032	1.589	1.31	0.291
6	6303	8		0.193	4.38	0.408	0.255		0.405	4.245	0.856	0.492		0.231	4.699	0.575	0.352		0.019	1.261	0.211	0.048		0.027	2.045	0.228	0.076		0.035	2.288	2.481	0.325
			Mean	0.3565	5.5805	0.8575	0.455667		0.402	3.9795	0.879667	0.541		0.21	3.14633	0.555	0.3425		0.0611667	2.80083	0.614	0.235833		0.0933333	2.66833	2.664	0.747		0.0805	2.3785	2.9885	0.574333
			SD	0.0725901	1.06749	0.168966	0.104936		0.0876596	0.830875	0.197854	0.131116		0.0265028	0.447441	0.0645203	0.044274		0.012015	0.86597	0.209347	0.0915523		0.0173314	0.520307	0.761234	0.218041		0.0250303	0.292761	0.629247	0.109842
7	5498	8		0.162	2.475	0.478	0.208		0.094	3.876	0.273	0.139		0.175	3.067	0.681	0.294		0.062	2.063	0.645	0.164		0.061	2.581	0.59	0.179		0.054	2.316	2.139	0.289
8	5507	8		0.545	6.556	2.834	0.889		0.508	6.887	1.592	0.772		0.258	3.207	0.913	0.557		0.102	4.169	0.852	0.358		0.109	2.757	2.091	0.731		0.091	2.945	3.187	0.896
9	5899	8		0.667	4.983	1.923	0.949		0.85	3.399	2.424	0.892		0.623	5.613	1.969	1.246		0.172	4.163	3.04	0.962		0.141	4.72	2.145	0.652		0.049	1.927	0.4	0.099
10	6013	8		0.398	6	1.115	0.717		0.243	2.386	0.485	0.205		0.37	7.127	1.588	0.673		0.088	3.675	0.713	0.209		0.07	1.26	0.625	0.224		0.115	1.64	1.117	0.38
11	6029	8		0.156	1.655	0.263	0.246		0.229	1.637	0.398	0.313		0.339	2.856	0.734	0.694		0.072	1.845	0.587	0.342		0.082	1.115	0.324	0.667		0.06	1.66	4.584	1.436
12	6046	8		0.339	2.221	1.237	0.359		0.48	2.936	1.811	0.707		0.344	2.655	1.308	0.671		0.084	0.843	0.784	0.204		0.1	0.988	0.97	0.252		0.073	1.732	1.049	0.275
13	6049	8		0.404	8.571	1.125	0.636		0.268	2.462	0.964	0.339		0.163	3.104	0.653	0.302		0.101	1.727	1.229	0.412		0.1	2.162	2.715	0.682		0.117	1.984	2.004	0.693
14	6056	8		0.214	3.498	0.665	0.347		0.124	2.94	0.248	0.124		0.398	5.911	0.939	0.6		0.064	1.415	0.535	0.133		0.059	1.156	0.476	0.158		0.026	0.677	0.355	0.086
15	6065	8		0.268	4.454	1.533	0.397		0.285	2.473	1.137	0.37		0.152	1.588	0.352	0.316		0.067	1.528	0.584	0.167		0.075	1.554	0.915	0.243		0.093	3.343	4.235	0.797
16	6066	8		0.199	3.702	0.389	0.346		0.186	5.065	0.336	0.268		0.207	2.899	0.449	0.299		1.752	0.107	0.253	0.541		0.108	1.265	0.96	0.31		0.096	1.652	1.425	0.591
17	6083	8		0.414	4.38	1.044	0.712		0.634	5.869	1.447	0.817		0.365	3.185	0.959	0.605		0.179	1.66	1.504	0.425		0.203	2.093	4.39	1.31		0.129	1.536	3.267	0.805
18	6099	8		0.379	5.035	0.849	0.493		0.267	4.457	0.595	0.374		0.278	3.605	0.753	0.485		0.051	1.846	0.346	0.16		0.113	4.394	4.398	1.144		0	0.571	0.288	0.088
			Mean	0.345417	4.46083	1.12125	0.524917		0.347333	3.69892	0.975833	0.443333		0.306	3.73475	0.9415	0.561833		0.232833	2.08675	0.922667	0.33975		0.10175	2.17042	1.71658	0.546		0.07525	1.83192	2.00417	0.53625
			SD	0.0451882	0.568072	0.208423	0.0719556		0.0651264	0.457276	0.205519	0.079709		0.0382652	0.464315	0.13565	0.0772559		0.138614	0.3675	0.217054	0.0680815		0.011553	0.364454	0.42076	0.111558		0.0112385	0.228779	0.434474	0.118558
1	6082	9		0.298	5.008	0.596	0.404		0.767	2.937	1.827	0.735		0.457	4.101	0.865	0.815		0.103	1.771	0.587	0.218		0.152	3.045	1.161	0.584		0.162	4.996	1.228	0.322
2	6091	9		0.628	3.276	1.413	1.012		0.562	6.127	1.281	0.654		0.371	2.917	1.108	0.766		0.101	3.08	1.465	0.482		0.097	3.458	0.48	0.231		0.078	4.739	2.095	0.518
3	6094	9		0.434	1.54	0.262	0.202		0.294	2.381	0.624	0.401		0.265	3.854	0.88	0.447		0.105	2.499	2.033	0.447		0.119	5.069	2.382	0.627		0.065	2.247	0.76	0.128
4	6098	9		0.599	4.245	1.541	0.826		0.268	4.177	0.811	0.394		0.207	2.237	0.571	0.335		0.039	0.963	0.423	0.171		0.098	4.167	2.242	0.494		0.046	2.333	1.15	0.235
5	6102	9		0.289	3.433	0.633	0.422		0.194	2.815	0.474	0.252		0.167	3.316	0.331	0.331		0.003	0.912	0.102	0.052		0.059	6.099	0.733	0.418		0.077	4.552	0.848	0.219
6	6252	9		0.424	7.438	1.278	0.826		0.307	4.518	1.236	0.52		0.253	3.733	0.793	0.511		0.237	8.454	4.5	1.376		0.2	4.812	1.136	0.441		0.144	5.891	3.126	0.812
			Mean	0.445333	4.15667	0.953833	0.615333		0.398667	3.82583	1.04217	0.492667		0.286667	3.35967	0.758	0.534167		0.098	2.9465	1.51833	0.457667		0.120833	4.44167	1.35567	0.465833		0.082	4.12633	1.5345	0.372333
			SD	0.0587966	0.809237	0.213721	0.128969		0.089567	0.571464	0.205076	0.0733847		0.0441193	0.282345	0.110658	0.0859637		0.0326139	1.15479	0.664108	0.195638		0.0201286	0.457208	0.320396	0.0573826		0.0150969	0.610324	0.372377	0.103139
